# Supplementary material for: Fecal Microbiota Transplantation Shows Marked Shifts in the Multi-Omic Profiles of Porcine Post-weaning Diarrhea
Source: Front Microbiol. 2021 Feb 23;12:619460. doi: 10.3389/fmicb.2021.619460 (PMC7940351; doi:10.3389/fmicb.2021.619460)
Supplement: Supplementary Table 1 — Primer sequences used for qRT-PCR. [file Data_Sheet_1.xlsx]

## Sheet: Supplementary Table 1
Supplementary Table 1. Primer sequences used for qRT-PCR
Gene		Primers (5'→3')
S100G	Forward	AAGAAGGGGATCCAAACCAGC
	Reverse	AGGTCATCTAGGGTTCTCGGA
FABP6	Forward	TGCGGATGGAGTCAAAGACA
	Reverse	GTTCCTCACAACCAGTGTTGCA
ACAA2	Forward	TAGGCTCTGTGGCTCTGGTT
	Reverse	GTAATTGCCATCGGGATTTG
SLC1A4	Forward	TCTCTTTGATCCTGGCTGTGG
	Reverse	CTTCTGGTTCAGGTGGTGGAG
GATM	Forward	GCCTCGAGACATCCTGATCG
	Reverse	CAGCCATTGTGGGCTTAGGA
CXCL2	Forward	CCGTGCAAGGAATTCACCTC
	Reverse	TGCGGGGTTGAGACAAACTT
STAT3	Forward	AACTCCTAGGACCTGGTGTGAA
	Reverse	CGCTCCCTCTCCTTACTGATAA
CSF3R	Forward	GAGGCCGAGCTATTAACGACA
	Reverse	TTCATGCACCATAAAGCAGGAC
CXCL14	Forward	CACACCGATCAGGAGACGAG
	Reverse	TTGTGATGGTGTCTGGAGCG
PPAR-γ	Forward	ACCACTCCCACTCCTTTGAC
	Reverse	ATAATAAGGCGGGGACACAG
SIGLEC1	Forward	CGAGCCTCCTCTTCCTACTGTTG
	Reverse	CATCTGCGTGGTTTCCTTCCGA
CYP2C42	Forward	GCTGCTGTGCTGTCATCTGC
	Reverse	TCTAGTGGAGGTTGGGTGTTCA
LTF	Forward	GAAATGCGTATCCCAACCTGT
	Reverse	AAAAGCCACATCTCCAATCCC
GAPDH	Forward	CCAGGGCTGCTTTTAACTCTG
	Reverse	GTGGGTGGAATCATACTGGAACAT
GAPDH was used as reference gene.

## Sheet: Supplementary Table 2
Supplementary Table 2. The effects of FMT on growth performance in piglets
Items	Healthy group	FMT group	Diarrhea group
21-day initial BW (kg)	3.54 ± 0.02	3.566 ± 0.03	3.559 ± 0.01
66-day final BW (kg)	8.49 ± 0.12a	7.55 ± 0.20b	7.40 ± 0.13b
Average weight gain (g/day)	121.00 ± 3.20a	88.50 ± 2.52b	85.22± 2.30b
BW: body weight; data are shown as the mean ± SEM from five piglets. a,b In the same row, values with different letter superscripts mean significant difference (P < 0.05).

## Sheet: Supplementary Table 3
Supplementary Table 3. Summary statistics of the 16S rRNA gene sequencing results
Group	Sample name	Number of valid reads	Average length (nt)	Total bases (nt)	Q30 (%)	Q20 (%)
Control	Control_1	39156	441.06	17270037	93	97.96
Control	Control_2	37531	442.21	16596669	92.5	97.8
Control	Control_3	45457	439.17	19963291	93.03	97.93
Control	Control_4	35686	442.36	15785889	92.63	97.84
Control	Control_5	44463	440.61	19590685	92.62	97.84
Control	Control_6	74750	438.37	32768149	93.05	97.94
Control	Control_7	33566	439.56	14754413	92.32	97.74
Control	Control_8	40854	443.26	18109066	92.42	97.78
Control	Control_9	39765	441.16	17542681	92.65	97.87
Control	Control_10	37242	438.98	16348560	93.1	98.01
Control	Control_11	38155	436.5	16654805	93.22	98.03
Control	Control_12	36760	434.62	15976732	93.23	97.99
Control	Control_13	39153	435.32	17044192	92.23	97.73
Control	Control_14	36808	442.3	16280081	92.77	97.91
Control	Control_15	35504	440.45	15637753	92.57	97.85
Healthy_34	H34_1	34231	444.4	15212412	92.49	97.79
Healthy_34	H34_2	42372	441.39	18702681	93.13	98
Healthy_34	H34_3	35774	438.91	15701484	92.58	97.82
Healthy_34	H34_4	34751	442.31	15370823	92.45	97.82
Healthy_34	H34_5	34794	443.03	15414747	92.43	97.76
FMT_34	FMT34_1	31044	442.09	13724105	91.87	97.62
FMT_34	FMT34_2	38586	442.99	17093340	92.6	97.86
FMT_34	FMT34_3	32907	442.77	14570073	92.49	97.83
FMT_34	FMT34_4	31594	445.88	14087066	92.5	97.81
FMT_34	FMT34_5	60460	442.15	26732374	92.54	97.79
Diarrhea_34	D34_1	36459	443.76	16179003	92.85	97.94
Diarrhea_34	D34_2	32254	444.98	14352538	92.01	97.64
Diarrhea_34	D34_3	32723	443.89	14525500	92.35	97.75
Diarrhea_34	D34_4	30796	444.11	13676869	91.87	97.62
Diarrhea_34	D34_5	32548	445.21	14490650	92.38	97.8
Healthy_38	H38_1	38301	440.14	16857802	92.45	97.77
Healthy_38	H38_2	42864	439.54	18840592	92.74	97.9
Healthy_38	H38_3	36477	441.08	16089443	93.1	98.01
Healthy_38	H38_4	40501	440.53	17841868	92.67	97.88
Healthy_38	H38_5	42916	438.7	18827427	92.88	97.88
FMT_38	FMT38_1	39882	437.02	17429118	92.34	97.76
FMT_38	FMT38_2	34961	446.5	15610058	92.19	97.8
FMT_38	FMT38_3	37174	444.55	16525535	92.41	97.78
FMT_38	FMT38_4	42184	445.14	18777756	93.1	98.05
FMT_38	FMT38_5	43812	438.68	19219534	92.51	97.79
Diarrhea_38	D38_1	38920	444.66	17306023	92.45	97.84
Diarrhea_38	D38_2	41425	442.1	18314119	92.59	97.82
Diarrhea_38	D38_3	37010	447.64	16566982	92.01	97.71
Diarrhea_38	D38_4	39745	442.64	17592760	93.34	98.02
Diarrhea_38	D38_5	33015	442.41	14606202	91.88	97.6
Healthy_66	H66_1	40967	443.31	18161129	93.66	98.1
Healthy_66	H66_2	43677	435.09	19003531	94.11	98.19
Healthy_66	H66_3	42502	442.1	18790150	93.45	97.97
Healthy_66	H66_4	45506	436.95	19883667	94.16	98.2
Healthy_66	H66_5	36206	442.93	16036564	93.63	98.06
FMT_66	FMT66_1	38525	440.99	16989080	92.67	97.86
FMT_66	FMT66_2	43273	437.25	18921154	93.82	98.09
FMT_66	FMT66_3	38036	441.73	16801696	93.61	98.07
FMT_66	FMT66_4	41435	441.86	18308593	93.53	98.03
FMT_66	FMT66_5	43844	441.54	19358694	93.81	98.13
Diarrhea_66	D66_1	42791	440.94	18868460	93.91	98.17
Diarrhea_66	D66_2	42411	439.66	18646617	93.79	98.13
Diarrhea_66	D66_3	43529	441.71	19227393	93.82	98.12
Diarrhea_66	D66_4	36294	442.04	16043557	93.44	98.05
Diarrhea_66	D66_5	43150	441.73	19060477	93.72	98.09

## Sheet: Supplementary Table 4
Supplementary Table 4. Analysis of similarity of Bray-Curtis distances
Group/Time point	Pairwise comparison	R-value	P-value
Control	Control vs. Healthy_34	0.617	0.001
	Control vs. FMT_34	0.743	0.001
	Control vs. Diarrhea_34	0.857	0.001
	Control vs. Healthy_38	0.413	0.002
	Control vs. FMT_38	0.661	0.001
	Control vs. Diarrhea_38	0.772	0.001
	Control vs. Healthy_66	0.415	0.001
	Control vs. FMT_66	0.465	0.002
	Control vs. Diarrhea_66	0.575	0.001
34-day	Healthy vs. FMT	-0.06	0.708
	Healthy vs. Diarrhea	0.504	0.014
	FMT vs. Diarrhea	0.032	0.272
38-day	Healthy vs. FMT	0.264	0.058
	Healthy vs. Diarrhea	0.284	0.029
	FMT vs. Diarrhea	0.1	0.195
66-day	Healthy vs. FMT	0.264	0.076
	Healthy vs. Diarrhea	0.108	0.243
	FMT vs. Diarrhea	0.2	0.098

## Sheet: Supplementary Table 5
Supplementary Table 5. Relative abundances of the top 9 components of the microbiota at the four time points at the phylum level
Phylum	Relative abundance (%)
	21-day	34-day			38-day			66-day
	Control	Healthy	FMT	Diarrhea	Healthy	FMT	Diarrhea	Healthy	FMT	Diarrhea
Firmicutes	48.85	42.83	51.72	69.32	39.53	54.11	57.74	48.73	48.06	41.05
Bacteroidetes	35.82	48.06	40.98	24.49	50.51	40.12	33.31	43.39	48.16	52.48
Proteobacteria	6.9	3.34	2.98	4.45	3.78	2.73	6.09	1.85	1.65	1.88
Spirochaetae	2.57	4.85	3.28	0.49	5.14	1.68	1.41	4.56	1.04	2.78
Tenericutes	0.73	0.32	0.62	0.35	0.44	0.95	0.31	0.82	0.56	0.78
Actinobacteria	0.65	0.19	0.23	0.4	0.11	0.15	0.48	0.16	0.18	0.1
Synergistetes	2.48	0.01	0.01	0	0.01	0	0	0.01	0.01	0.01
Fusobacteria	1.58	0	0	0.13	0	0	0.17	0	0.03	0
Others	0.42	0.4	0.18	0.37	0.48	0.26	0.49	0.48	0.31	0.92

## Sheet: Supplementary Table 6
Supplementary Table 6. Summary statistics of the RNA sequencing results
Group	Sample name	Number of raw reads	Number of high-quality reads	Clean bases (G)	Error rate (%)	Q20 (%)	Q30 (%)	GC content (%)	Total Mapping rate (%)
Healthy	MUC_1	58996800	57735430	8.66	0.02	97.52	93.69	56.26	93
	MUC_2	61976572	60934452	9.14	0.02	97.35	93.32	55.97	93.03
	MUC_3	81500724	79736558	11.96	0.02	97.27	93.05	56.6	92.86
	MUC_4	57450652	56134106	8.42	0.02	97.51	93.73	56.29	92.75
	MUC_5	50849126	49885882	7.48	0.02	97.67	93.97	55.87	93.79
	LIV_1	51719294	50873530	7.63	0.02	97.73	93.86	53.79	94.11
	LIV_2	61995114	60991760	9.15	0.02	97.79	94.04	54.81	93.79
	LIV_3	55993848	55307436	8.3	0.02	97.83	94.02	53.19	94.98
	LIV_4	56459586	55317372	8.3	0.02	98.03	94.49	52.46	94.96
	LIV_5	58271312	57431628	8.61	0.02	97.7	93.65	53.45	95.05
	SPL_1	54334170	53462344	8.02	0.02	97.74	93.97	54.33	93.13
	SPL_2	49195370	48448982	7.27	0.02	97.62	93.8	56.56	92.93
	SPL_3	54070042	53231390	7.98	0.02	97.71	93.91	56.25	92.98
	SPL_4	40897368	40327148	6.05	0.02	97.87	94.33	55.89	93.59
	SPL_5	52084354	51220840	7.68	0.02	97.32	92.97	54.89	92.62
	JEJ_1	53381066	52649584	7.9	0.02	97.92	94.32	53.61	93.53
	JEJ_2	61762898	60830644	9.12	0.02	97.89	94.2	53.25	93.51
	JEJ_3	50678634	49665342	7.45	0.02	96.87	91.94	54.87	92.88
	JEJ_4	60690834	59550974	8.93	0.02	97.68	93.85	54.86	92.62
	JEJ_5	54045350	53130260	7.97	0.02	97.58	93.46	53.09	93.21
	CON_1	59380678	58639092	8.8	0.02	97.18	92.53	54.12	93.64
	CON_2	51911086	51162266	7.67	0.02	97.9	94.33	54.02	93.79
	CON_3	61597220	60219352	9.03	0.02	97.62	93.7	54.25	92.75
	CON_4	68479178	66729906	10.01	0.02	97.76	93.99	54.03	93.39
	CON_5	63537644	62675868	9.4	0.02	97.76	94.06	54.46	93.29
FMT	MUC_6	40156774	39471184	5.92	0.02	97.19	92.83	56.06	93.27
	MUC_7	52623032	51318008	7.7	0.02	97.23	93.05	56.99	92.08
	MUC_8	57972266	56998336	8.55	0.02	97.25	93.08	57.11	93.21
	MUC_9	57259464	56185514	8.43	0.02	97.41	93.36	56.34	93.17
	MUC_10	61471680	60368058	9.06	0.02	96.98	92.48	56.57	92.47
	LIV_6	50614390	49479988	7.42	0.02	98.11	94.77	53.39	94.75
	LIV_7	54995134	54150724	8.12	0.02	97.81	94.03	53.12	94.44
	LIV_8	48797112	47963502	7.19	0.02	97.83	94.13	53.98	94.04
	LIV_9	44013586	43211154	6.48	0.02	97.56	93.46	53.35	94.04
	LIV_10	54944902	53778954	8.07	0.02	97.58	93.56	54.11	93.7
	SPL_6	42675130	41832178	6.27	0.02	97.71	93.97	55.84	92.52
	SPL_7	52970734	51761786	7.76	0.02	97.85	94.28	55.36	92.82
	SPL_10	50949026	50204048	7.53	0.02	97.76	93.99	55.35	93.06
	JEJ_6	60881920	59912674	8.99	0.02	97.44	93.23	54.75	92.77
	JEJ_7	63641874	62583474	9.39	0.02	97.81	94.14	54.35	92.8
	JEJ_8	59863722	59165650	8.87	0.02	97.49	93.27	53.95	93.2
	JEJ_9	63586956	62629866	9.39	0.02	98	94.55	53.6	92.87
	JEJ_10	57394676	56616082	8.49	0.02	97.83	94.12	53.57	93.48
	CON_6	58753400	58042138	8.71	0.02	97.34	92.96	54.03	93.48
	CON_7	59802894	59195752	8.88	0.02	96.32	90.08	53.63	93.23
	CON_8	58983108	58155358	8.72	0.02	97.54	93.44	54.53	93.54
	CON_9	68309372	67599784	10.14	0.02	97.58	93.54	53.77	92.97
	CON_10	58989076	58128384	8.72	0.02	97.74	93.99	54.16	93
Diarrhea	MUC_11	57679358	56455364	8.47	0.02	97.25	93.05	56.43	92.92
	MUC_12	52974720	51731738	7.76	0.02	97.49	93.53	55.85	93.71
	MUC_13	48415812	46740586	7.01	0.02	97.42	93.4	56.14	93.16
	MUC_14	41978700	41209612	6.18	0.02	97.15	92.77	56.43	93.19
	MUC_15	61312770	60336390	9.05	0.02	97.27	92.99	55.66	93.56
	LIV_11	53409040	52647538	7.9	0.02	97.75	93.89	53.23	94.54
	LIV_12	53099546	52039128	7.81	0.02	97.88	94.24	53.33	94.65
	LIV_13	61126092	59929686	8.99	0.02	97.88	94.16	53.35	94.63
	LIV_14	53669540	52751586	7.91	0.02	98.15	94.88	53.64	95.07
	LIV_15	40587726	40010652	6	0.02	97.87	94.13	52.99	94.33
	SPL_11	49362300	48580816	7.29	0.02	97.72	93.92	55.15	93.45
	SPL_12	44534874	43872752	6.58	0.02	97.62	93.75	56.4	92.86
	SPL_13	59645122	58629732	8.79	0.02	97.72	93.92	54.66	93.26
	SPL_14	58287336	57373058	8.61	0.02	97.33	92.96	55.28	93.11
	SPL_15	53638642	52051386	7.81	0.02	97.78	94.15	55.54	92.11
	JEJ_11	53326516	52187338	7.83	0.02	96.91	92.05	54.5	92.31
	JEJ_12	61574186	60430866	9.06	0.02	96.59	91.29	54.5	91.62
	JEJ_13	64665240	63714910	9.56	0.02	97.51	93.35	54.17	93.34
	JEJ_14	61919616	60983540	9.15	0.02	97.79	94.13	54.49	92.88
	JEJ_15	67080658	65933652	9.89	0.02	97.88	94.33	54.15	93.3
	CON_11	58277914	57411630	8.61	0.02	97.66	93.73	53.61	93.09
	CON_12	53387282	52407134	7.86	0.02	97.62	93.64	53.54	93.7
	CON_13	86210306	84261430	12.64	0.02	97.66	93.76	53.74	92.84
	CON_14	62347956	61392458	9.21	0.02	97.43	93.22	54.07	92.64
	CON_15	55650116	54770944	8.22	0.02	97.38	93.06	54	93.24
MUC = Oral mucosa; LIV = Liver; SPL = Spleen; JEJ = Jejunum; CON = Colon.
