# Supplementary material for: Fecal Microbiota Transplantation Shows Marked Shifts in the Multi-Omic Profiles of Porcine Post-weaning Diarrhea
Source: Front Microbiol. 2021 Feb 23;12:619460. doi: 10.3389/fmicb.2021.619460 (PMC7940351; doi:10.3389/fmicb.2021.619460)
Supplement: Supplementary Table 7 — List of DEGs in the pairwise group comparisons. [file Table_7.xlsx]

## Sheet: Oral mucosa
Supplementary Table 7. List of DEGs in the pairwise group comparisons
Tissue	Healthy vs. FMT			Healthy vs. diarrhea			FMT vs. diarrhea
	Gene ID	log2 fold change	FDR	Gene ID	log2 fold change	FDR	Gene ID	log2 fold change	FDR
Oral mucosa	ENSSSCG00000037736	-4.50072	1.08e-25	ENSSSCG00000024314	-8.08757	1.14e-51	ENSSSCG00000024314	-7.20859	8.45e-42
Oral mucosa	ENSSSCG00000012883	-4.0356	6.31e-05	ENSSSCG00000016315	-7.41138	2.3e-21	ENSSSCG00000023415	-6.93068	2.76e-13
Oral mucosa	ENSSSCG00000037028	-4.01066	5.01e-20	ENSSSCG00000010546	-7.39722	3.77e-21	ENSSSCG00000034735	-6.71031	1.18e-11
Oral mucosa	ENSSSCG00000010546	-3.917	0.0123601	ENSSSCG00000021998	-7.32278	1.83e-20	ENSSSCG00000024252	-6.62271	3.58e-11
Oral mucosa	ENSSSCG00000015799	-3.61615	0.0388767	ENSSSCG00000010780	-6.95587	4.48e-35	ENSSSCG00000010780	-6.60319	8.2e-29
Oral mucosa	ENSSSCG00000016707	-3.61455	0.00154706	ENSSSCG00000002481	-6.92401	1.44e-27	ENSSSCG00000036449	-6.59493	4.84e-11
Oral mucosa	ENSSSCG00000024610	-3.34448	2.21e-27	ENSSSCG00000011799	-6.84056	1.81e-63	ENSSSCG00000014111	-6.52279	1.25e-10
Oral mucosa	ENSSSCG00000029606	-3.25001	1.74e-23	ENSSSCG00000011800	-6.56084	7.86e-14	ENSSSCG00000012711	-6.47214	2.92e-10
Oral mucosa	ENSSSCG00000030767	-3.08448	3.19e-23	ENSSSCG00000008998	-6.51967	1.47e-48	ENSSSCG00000008950	-6.40644	5.79e-10
Oral mucosa	ENSSSCG00000016799	-2.93594	0.0103508	ENSSSCG00000008950	-6.40644	1.04e-12	ENSSSCG00000005488	-6.39847	1.54e-37
Oral mucosa	ENSSSCG00000014092	-2.8483	0.0167239	ENSSSCG00000004038	-6.2228	2e-33	ENSSSCG00000011801	-6.15397	4.02e-40
Oral mucosa	ENSSSCG00000034838	-2.83131	0.00362582	ENSSSCG00000027609	-6.20822	3.33e-33	ENSSSCG00000008868	-5.96044	9.49e-16
Oral mucosa	ENSSSCG00000012319	-2.81409	3.04e-11	ENSSSCG00000011801	-6.12803	2.9e-45	ENSSSCG00000001107	-5.89015	2.84e-07
Oral mucosa	ENSSSCG00000037672	-2.65375	0.0123601	ENSSSCG00000013665	-5.90075	1.85e-09	ENSSSCG00000020927	-5.81962	6.66e-07
Oral mucosa	ENSSSCG00000001982	-2.34485	1.8e-09	ENSSSCG00000015799	-5.64348	4.84e-08	ENSSSCG00000003835	-5.68455	1.32e-18
Oral mucosa	ENSSSCG00000034539	-2.21254	4.8e-13	ENSSSCG00000040910	-5.57186	1.88e-34	ENSSSCG00000040910	-5.6119	2.33e-29
Oral mucosa	ENSSSCG00000006719	-2.20988	0.000154956	ENSSSCG00000005488	-5.4545	8.65e-39	ENSSSCG00000011799	-5.61156	1.2e-47
Oral mucosa	ENSSSCG00000034436	-2.13218	3.06e-07	ENSSSCG00000014111	-5.31752	7.2e-12	ENSSSCG00000008998	-5.54413	1.54e-37
Oral mucosa	ENSSSCG00000037214	-2.12496	3.88e-10	ENSSSCG00000024402	-5.30026	9.38e-28	ENSSSCG00000004038	-5.53051	3.32e-26
Oral mucosa	ENSSSCG00000006599	-2.02522	6.43e-11	ENSSSCG00000002487	-5.27495	5.19e-29	ENSSSCG00000014108	-5.37751	3.81e-22
Oral mucosa	ENSSSCG00000002830	-1.84613	0.000925464	ENSSSCG00000028901	-5.18339	6.6e-11	ENSSSCG00000022724	-5.18289	0.00013689
Oral mucosa	ENSSSCG00000033813	-1.77805	1.78e-06	ENSSSCG00000034188	-5.09547	2.94e-10	ENSSSCG00000004643	-5.14711	0.000192769
Oral mucosa	ENSSSCG00000000967	-1.76062	1.89e-06	ENSSSCG00000023415	-5.07561	6.46e-14	ENSSSCG00000021998	-5.08988	2.8e-13
Oral mucosa	ENSSSCG00000031336	-1.72366	3.3e-07	ENSSSCG00000031919	-5.05464	1.62e-05	ENSSSCG00000015069	-5.07528	1.84e-37
Oral mucosa	ENSSSCG00000009347	-1.70319	0.00135046	ENSSSCG00000010427	-4.93264	3.99e-05	ENSSSCG00000031919	-5.05464	0.00036564
Oral mucosa	ENSSSCG00000007260	-1.67102	4.02e-06	ENSSSCG00000008868	-4.84693	4.96e-17	ENSSSCG00000039276	-5.04287	0.000382231
Oral mucosa	ENSSSCG00000017121	-1.63802	0.000256349	ENSSSCG00000010549	-4.83278	8.47e-05	ENSSSCG00000024402	-5.01634	3.59e-22
Oral mucosa	ENSSSCG00000040711	-1.63404	0.0244329	ENSSSCG00000007858	-4.74936	6.56e-14	ENSSSCG00000032147	-5.0099	0.00052375
Oral mucosa	ENSSSCG00000037290	-1.57961	0.000422577	ENSSSCG00000002486	-4.72184	5.2e-08	ENSSSCG00000027609	-4.84562	3.63e-23
Oral mucosa	ENSSSCG00000013044	-1.53253	0.0182601	ENSSSCG00000023301	-4.70422	0.000199619	ENSSSCG00000036324	-4.82642	0.00119732
Oral mucosa	ENSSSCG00000003882	-1.47144	1.95e-05	ENSSSCG00000032653	-4.69822	0.000204859	ENSSSCG00000023301	-4.70422	0.00270907
Oral mucosa	ENSSSCG00000014315	-1.45688	0.00243233	ENSSSCG00000033955	-4.6633	0.000315538	ENSSSCG00000032653	-4.69822	0.00276604
Oral mucosa	ENSSSCG00000012835	-1.44184	0.000647534	ENSSSCG00000008284	-4.59017	0.000431618	ENSSSCG00000033955	-4.6633	0.0037802
Oral mucosa	ENSSSCG00000024161	-1.42552	1.67e-05	ENSSSCG00000003834	-4.46346	1.3e-11	ENSSSCG00000006355	-4.65156	5.15e-07
Oral mucosa	ENSSSCG00000004702	-1.40521	0.0138936	ENSSSCG00000025413	-4.29587	0.00232034	ENSSSCG00000036233	-4.61578	1.23e-06
Oral mucosa	ENSSSCG00000038719	-1.39863	0.000191971	ENSSSCG00000035416	-4.24651	0.00273581	ENSSSCG00000026849	-4.55609	0.00536106
Oral mucosa	ENSSSCG00000037155	-1.39758	0.0103702	ENSSSCG00000037214	-4.19881	1.04e-36	ENSSSCG00000001724	-4.50062	2.24e-06
Oral mucosa	ENSSSCG00000007439	-1.31577	0.00474144	ENSSSCG00000008948	-4.19411	5.87e-39	ENSSSCG00000002486	-4.41631	6.77e-06
Oral mucosa	ENSSSCG00000016294	-1.31156	0.00647766	ENSSSCG00000013057	-4.14476	0.00497584	ENSSSCG00000009413	-4.41275	7.43e-11
Oral mucosa	ENSSSCG00000039111	-1.30748	0.000224243	ENSSSCG00000005485	-4.14025	1.64e-31	ENSSSCG00000002487	-4.39441	5.6e-21
Oral mucosa	ENSSSCG00000021255	-1.30597	0.000126271	ENSSSCG00000035179	-4.12494	0.005279	ENSSSCG00000040980	-4.36481	1.74e-10
Oral mucosa	ENSSSCG00000024103	-1.27255	0.000634401	ENSSSCG00000003126	-4.09206	0.0058189	ENSSSCG00000032769	-4.36099	1.8e-10
Oral mucosa	ENSSSCG00000001899	-1.2713	0.000972987	ENSSSCG00000001107	-4.03838	6.77e-07	ENSSSCG00000031604	-4.34875	0.0142471
Oral mucosa	ENSSSCG00000011201	-1.26796	0.00030912	ENSSSCG00000014108	-4.02512	2.98e-20	ENSSSCG00000032419	-4.32551	2.01e-05
Oral mucosa	ENSSSCG00000022068	-1.26472	0.0396533	ENSSSCG00000002913	-3.99792	1.14e-06	ENSSSCG00000011800	-4.31539	4.53e-08
Oral mucosa	ENSSSCG00000035707	-1.24667	0.0123601	ENSSSCG00000034393	-3.97969	0.0107497	ENSSSCG00000032163	-4.31003	1.25e-30
Oral mucosa	ENSSSCG00000005134	-1.22193	0.0214574	ENSSSCG00000035017	-3.97827	8.86e-13	ENSSSCG00000035336	-4.25465	3.29e-05
Oral mucosa	ENSSSCG00000029879	-1.2119	0.00311986	ENSSSCG00000040308	-3.94061	0.0119118	ENSSSCG00000009184	-4.20716	5.2e-05
Oral mucosa	ENSSSCG00000037852	-1.17708	0.0011834	ENSSSCG00000035336	-3.91256	3.18e-06	ENSSSCG00000009805	-4.18455	8.97e-14
Oral mucosa	ENSSSCG00000023467	-1.17041	0.000916303	ENSSSCG00000040940	-3.90697	5.7e-16	ENSSSCG00000014982	-4.15941	1.55e-13
Oral mucosa	ENSSSCG00000036157	-1.16255	0.00152374	ENSSSCG00000027796	-3.8722	2.32e-11	ENSSSCG00000013057	-4.14476	0.0294189
Oral mucosa	ENSSSCG00000039615	-1.14437	0.0170511	ENSSSCG00000006355	-3.86325	1.38e-07	ENSSSCG00000010487	-4.1418	0.0295935
Oral mucosa	ENSSSCG00000037479	-1.12428	0.0141725	ENSSSCG00000012711	-3.84103	1.06e-08	ENSSSCG00000008948	-4.11171	1.03e-36
Oral mucosa	ENSSSCG00000033249	-1.12384	0.00245424	ENSSSCG00000009413	-3.82482	7.2e-12	ENSSSCG00000034188	-4.10024	8.45e-07
Oral mucosa	ENSSSCG00000005452	-1.11832	0.00421786	ENSSSCG00000003835	-3.79304	6.22e-16	ENSSSCG00000003126	-4.09206	0.0336113
Oral mucosa	ENSSSCG00000004028	-1.09588	0.0182601	ENSSSCG00000037079	-3.75692	0.0254689	ENSSSCG00000002481	-4.0718	1.13e-15
Oral mucosa	ENSSSCG00000011591	-1.0925	0.00367256	ENSSSCG00000037736	-3.702	9.46e-16	ENSSSCG00000003834	-4.06828	1.36e-08
Oral mucosa	ENSSSCG00000000802	-1.08322	0.0066248	ENSSSCG00000031848	-3.69496	1.68e-06	ENSSSCG00000031367	-4.05954	3.21e-10
Oral mucosa	ENSSSCG00000013397	-1.07624	0.00361804	ENSSSCG00000016728	-3.65296	1.23e-10	ENSSSCG00000016315	-4.02503	3.12e-11
Oral mucosa	ENSSSCG00000004548	-1.06341	0.0117011	ENSSSCG00000009805	-3.64116	1.69e-14	ENSSSCG00000007858	-3.99215	1.15e-09
Oral mucosa	ENSSSCG00000000002	-1.06194	0.00465877	ENSSSCG00000032163	-3.61969	2.01e-26	ENSSSCG00000035017	-3.9571	2.08e-10
Oral mucosa	ENSSSCG00000038278	-1.04608	0.0330724	ENSSSCG00000036324	-3.61898	0.00131839	ENSSSCG00000010044	-3.89707	0.000751932
Oral mucosa	ENSSSCG00000033580	-1.04278	0.0441467	ENSSSCG00000031595	-3.61244	3.3e-06	ENSSSCG00000010431	-3.88022	8.38e-06
Oral mucosa	ENSSSCG00000029709	-1.02782	0.0260813	ENSSSCG00000004041	-3.60865	1.96e-12	ENSSSCG00000040772	-3.84808	1.71e-08
Oral mucosa	ENSSSCG00000038838	-1.02202	0.00805145	ENSSSCG00000038719	-3.56798	3.65e-28	ENSSSCG00000010060	-3.83457	8.29e-10
Oral mucosa	ENSSSCG00000008171	-1.0198	0.00689078	ENSSSCG00000034565	-3.55033	0.00223422	ENSSSCG00000031848	-3.78249	2.99e-05
Oral mucosa	ENSSSCG00000034965	-1.01017	0.0125445	ENSSSCG00000010044	-3.54696	0.000157199	ENSSSCG00000032679	-3.77472	1.33e-17
Oral mucosa	ENSSSCG00000033382	-1.00728	0.0251256	ENSSSCG00000036233	-3.48578	2.03e-06	ENSSSCG00000021812	-3.74221	1.5e-06
Oral mucosa	ENSSSCG00000009232	-1.00337	0.018363	ENSSSCG00000033813	-3.42044	3.71e-24	ENSSSCG00000015054	-3.67834	0.00266286
Oral mucosa	ENSSSCG00000004250	1.00529	0.0141725	ENSSSCG00000009184	-3.41259	3.11e-05	ENSSSCG00000013665	-3.6624	7.07e-05
Oral mucosa	ENSSSCG00000009111	1.00798	0.00895202	ENSSSCG00000038871	-3.40309	3.96e-05	ENSSSCG00000005485	-3.65516	3.15e-24
Oral mucosa	ENSSSCG00000010325	1.00979	0.0121987	ENSSSCG00000030767	-3.39404	1.03e-27	ENSSSCG00000028901	-3.64841	2.98e-06
Oral mucosa	ENSSSCG00000000795	1.01162	0.0104239	ENSSSCG00000029606	-3.36717	3.14e-25	ENSSSCG00000039664	-3.59682	1.12e-10
Oral mucosa	ENSSSCG00000006310	1.01272	0.0256463	ENSSSCG00000015054	-3.34753	0.000610141	ENSSSCG00000040088	-3.57657	3.97e-12
Oral mucosa	ENSSSCG00000011439	1.01603	0.0300751	ENSSSCG00000039111	-3.32593	1.92e-26	ENSSSCG00000038046	-3.54562	7.52e-07
Oral mucosa	ENSSSCG00000015595	1.02066	0.00957316	ENSSSCG00000034169	-3.27958	0.00108382	ENSSSCG00000038300	-3.5066	3.31e-17
Oral mucosa	ENSSSCG00000009444	1.02341	0.0100897	ENSSSCG00000008997	-3.27912	1.93e-22	ENSSSCG00000003908	-3.5037	0.000327622
Oral mucosa	ENSSSCG00000022649	1.02567	0.0113127	ENSSSCG00000027439	-3.25488	0.0133858	ENSSSCG00000003819	-3.50235	0.000295611
Oral mucosa	ENSSSCG00000006409	1.03238	0.0245302	ENSSSCG00000032700	-3.25449	0.000184244	ENSSSCG00000010546	-3.48022	7.27e-10
Oral mucosa	ENSSSCG00000016617	1.03544	0.00821583	ENSSSCG00000016707	-3.23808	0.0142492	ENSSSCG00000032582	-3.43201	2.74e-27
Oral mucosa	ENSSSCG00000033392	1.03565	0.0266339	ENSSSCG00000032679	-3.15239	1.03e-15	ENSSSCG00000010427	-3.42593	0.011429
Oral mucosa	ENSSSCG00000033962	1.03618	0.0179865	ENSSSCG00000002483	-3.15183	5.13e-18	ENSSSCG00000037250	-3.40727	0.0122963
Oral mucosa	ENSSSCG00000006281	1.03758	0.0351114	ENSSSCG00000016480	-3.13802	1.25e-05	ENSSSCG00000000482	-3.3895	3.65e-08
Oral mucosa	ENSSSCG00000000948	1.03968	0.0173489	ENSSSCG00000005962	-3.11212	1.31e-14	ENSSSCG00000012236	-3.37184	6.04e-05
Oral mucosa	ENSSSCG00000028512	1.04069	0.00528415	ENSSSCG00000038046	-3.04458	4.91e-07	ENSSSCG00000015016	-3.35976	9.79e-06
Oral mucosa	ENSSSCG00000032343	1.0407	0.0125445	ENSSSCG00000034436	-3.00571	6.47e-16	ENSSSCG00000034371	-3.33703	3.32e-26
Oral mucosa	ENSSSCG00000027113	1.04384	0.0238021	ENSSSCG00000039664	-2.99833	2.54e-10	ENSSSCG00000037921	-3.31461	8.09e-10
Oral mucosa	ENSSSCG00000006592	1.04492	0.00483537	ENSSSCG00000031646	-2.99659	4.26e-08	ENSSSCG00000039976	-3.28	0.0220622
Oral mucosa	ENSSSCG00000011125	1.04634	0.0115904	ENSSSCG00000036004	-2.94948	0.00890145	ENSSSCG00000036570	-3.26212	0.0233122
Oral mucosa	ENSSSCG00000015350	1.04809	0.00981712	ENSSSCG00000040381	-2.9434	3.71e-21	ENSSSCG00000037913	-3.25592	5.54e-13
Oral mucosa	ENSSSCG00000033068	1.05322	0.0493325	ENSSSCG00000006403	-2.93554	8.06e-07	ENSSSCG00000031595	-3.22203	0.000267544
Oral mucosa	ENSSSCG00000008968	1.05453	0.0147685	ENSSSCG00000030371	-2.8676	2.03e-18	ENSSSCG00000000212	-3.22127	0.0307235
Oral mucosa	ENSSSCG00000016885	1.05486	0.00637468	ENSSSCG00000024252	-2.80868	1.78e-06	ENSSSCG00000016159	-3.1766	1.73e-09
Oral mucosa	ENSSSCG00000032582	1.06735	0.00616879	ENSSSCG00000002736	-2.80183	5.36e-10	ENSSSCG00000039850	-3.1755	5.74e-05
Oral mucosa	ENSSSCG00000031771	1.06834	0.0454147	ENSSSCG00000035335	-2.79722	4.34e-08	ENSSSCG00000032133	-3.16217	0.0375515
Oral mucosa	ENSSSCG00000029175	1.06984	0.0416786	ENSSSCG00000011640	-2.76961	7.93e-19	ENSSSCG00000011128	-3.14469	4e-13
Oral mucosa	ENSSSCG00000000857	1.07039	0.00482514	ENSSSCG00000031037	-2.76942	9.5e-19	ENSSSCG00000033797	-3.12602	1.41e-12
Oral mucosa	ENSSSCG00000036933	1.07325	0.0042632	ENSSSCG00000008935	-2.76731	0.00187079	ENSSSCG00000027796	-3.09852	2.79e-07
Oral mucosa	ENSSSCG00000012001	1.07503	0.00339592	ENSSSCG00000033797	-2.70759	5.75e-12	ENSSSCG00000030775	-3.09115	6.48e-21
Oral mucosa	ENSSSCG00000021036	1.07665	0.0185232	ENSSSCG00000015493	-2.70311	6.29e-13	ENSSSCG00000000184	-3.05941	0.00604977
Oral mucosa	ENSSSCG00000039651	1.07708	0.00805145	ENSSSCG00000036318	-2.6981	6.22e-16	ENSSSCG00000031037	-3.04731	4.77e-21
Oral mucosa	ENSSSCG00000009513	1.07714	0.00819878	ENSSSCG00000011128	-2.68726	4.24e-12	ENSSSCG00000016328	-3.04072	0.00119732
Oral mucosa	ENSSSCG00000034087	1.07916	0.00492407	ENSSSCG00000023686	-2.68714	8.31e-14	ENSSSCG00000040940	-2.98485	1.17e-09
Oral mucosa	ENSSSCG00000007073	1.07951	0.0039431	ENSSSCG00000011059	-2.66238	0.00385914	ENSSSCG00000030371	-2.98274	1.26e-18
Oral mucosa	ENSSSCG00000029886	1.08209	0.0303439	ENSSSCG00000015069	-2.6476	2.22e-16	ENSSSCG00000015895	-2.97057	0.0101059
Oral mucosa	ENSSSCG00000005257	1.0861	0.0340413	ENSSSCG00000034838	-2.62413	0.0129196	ENSSSCG00000035483	-2.9475	9.4e-11
Oral mucosa	ENSSSCG00000001252	1.08758	0.00546505	ENSSSCG00000037250	-2.61815	0.0153736	ENSSSCG00000002483	-2.88047	2.09e-14
Oral mucosa	ENSSSCG00000004923	1.08943	0.015502	ENSSSCG00000033417	-2.6073	4.78e-15	ENSSSCG00000032700	-2.87497	0.00523876
Oral mucosa	ENSSSCG00000007063	1.09093	0.0163984	ENSSSCG00000033640	-2.56379	9.18e-05	ENSSSCG00000024347	-2.85828	4.36e-18
Oral mucosa	ENSSSCG00000006590	1.09269	0.00258331	ENSSSCG00000033225	-2.54492	2.98e-14	ENSSSCG00000015493	-2.82243	4.31e-12
Oral mucosa	ENSSSCG00000033457	1.09545	0.0109301	ENSSSCG00000031336	-2.47451	5.83e-15	ENSSSCG00000024926	-2.81379	0.000410632
Oral mucosa	ENSSSCG00000000664	1.09633	0.00251025	ENSSSCG00000024610	-2.47439	3.1e-16	ENSSSCG00000034429	-2.76902	0.0342769
Oral mucosa	ENSSSCG00000002620	1.0967	0.0125776	ENSSSCG00000036449	-2.46357	2e-05	ENSSSCG00000008595	-2.7645	2.18e-13
Oral mucosa	ENSSSCG00000010394	1.10042	0.0429656	ENSSSCG00000034426	-2.42548	1.93e-05	ENSSSCG00000034842	-2.72623	0.0034417
Oral mucosa	ENSSSCG00000024860	1.10092	0.046958	ENSSSCG00000002313	-2.42468	3.49e-06	ENSSSCG00000040986	-2.72393	5.72e-08
Oral mucosa	ENSSSCG00000040147	1.10111	0.0150109	ENSSSCG00000040772	-2.41668	7.4e-06	ENSSSCG00000036202	-2.71655	1.33e-14
Oral mucosa	ENSSSCG00000033043	1.1082	0.0216749	ENSSSCG00000012103	-2.41572	8.09e-08	ENSSSCG00000039293	-2.6721	0.00470268
Oral mucosa	ENSSSCG00000014420	1.1092	0.00760612	ENSSSCG00000036127	-2.4156	5.21e-14	ENSSSCG00000023686	-2.64517	5.26e-12
Oral mucosa	ENSSSCG00000005081	1.10979	0.0388697	ENSSSCG00000013730	-2.40913	0.00272675	ENSSSCG00000039007	-2.60048	0.0222886
Oral mucosa	ENSSSCG00000017187	1.11407	0.0492876	ENSSSCG00000012319	-2.39082	5.58e-08	ENSSSCG00000005962	-2.60026	1.53e-09
Oral mucosa	ENSSSCG00000025810	1.11436	0.00831095	ENSSSCG00000001823	-2.38258	1.2e-05	ENSSSCG00000004041	-2.58124	1.12e-06
Oral mucosa	ENSSSCG00000016254	1.1145	0.0169828	ENSSSCG00000032582	-2.36466	1.03e-14	ENSSSCG00000008997	-2.5745	5.03e-14
Oral mucosa	ENSSSCG00000014561	1.12049	0.00521697	ENSSSCG00000017121	-2.35377	3.83e-10	ENSSSCG00000038680	-2.55614	1.19e-10
Oral mucosa	ENSSSCG00000000982	1.12531	0.0119687	ENSSSCG00000032419	-2.33085	0.00212365	ENSSSCG00000036127	-2.53932	2.2e-14
Oral mucosa	ENSSSCG00000031292	1.12825	0.00907778	ENSSSCG00000004001	-2.31596	3.08e-12	ENSSSCG00000004001	-2.52686	4.74e-13
Oral mucosa	ENSSSCG00000028996	1.12848	0.00244194	ENSSSCG00000039804	-2.31523	1.4e-08	ENSSSCG00000016480	-2.44419	0.0034417
Oral mucosa	ENSSSCG00000009132	1.12957	0.00236601	ENSSSCG00000010060	-2.30525	3.44e-06	ENSSSCG00000017010	-2.42529	0.0498362
Oral mucosa	ENSSSCG00000031865	1.13468	0.00236601	ENSSSCG00000001735	-2.2932	0.038384	ENSSSCG00000032765	-2.41259	0.0216955
Oral mucosa	ENSSSCG00000002642	1.13538	0.00381487	ENSSSCG00000036203	-2.2332	3.64e-12	ENSSSCG00000030033	-2.40997	2.02e-06
Oral mucosa	ENSSSCG00000038602	1.13642	0.0184931	ENSSSCG00000040088	-2.20517	1.32e-07	ENSSSCG00000016746	-2.35704	0.00603507
Oral mucosa	ENSSSCG00000015839	1.13727	0.00673215	ENSSSCG00000027801	-2.17444	2.37e-11	ENSSSCG00000006403	-2.34959	0.000436315
Oral mucosa	ENSSSCG00000005385	1.1401	0.0173548	ENSSSCG00000036654	-2.17248	4.38e-12	ENSSSCG00000027801	-2.34145	4.44e-12
Oral mucosa	ENSSSCG00000010085	1.14135	0.00236601	ENSSSCG00000000184	-2.1636	0.0176886	ENSSSCG00000008957	-2.33905	0.000184159
Oral mucosa	ENSSSCG00000011186	1.14389	0.00161938	ENSSSCG00000039276	-2.15316	0.0434297	ENSSSCG00000002836	-2.32413	5.72e-05
Oral mucosa	ENSSSCG00000038483	1.14719	0.0103406	ENSSSCG00000016486	-2.12905	0.047816	ENSSSCG00000033696	-2.32201	2.38e-09
Oral mucosa	ENSSSCG00000006132	1.14923	0.00142168	ENSSSCG00000001982	-2.11887	1.19e-07	ENSSSCG00000006040	-2.29628	0.00131296
Oral mucosa	ENSSSCG00000025870	1.14953	0.00210793	ENSSSCG00000003819	-2.08323	0.00756816	ENSSSCG00000035443	-2.26562	9.6e-11
Oral mucosa	ENSSSCG00000040651	1.15982	0.0245302	ENSSSCG00000035443	-2.06994	7.4e-10	ENSSSCG00000010545	-2.25394	0.0246247
Oral mucosa	ENSSSCG00000015329	1.16171	0.00674992	ENSSSCG00000033114	-2.05514	0.000621603	ENSSSCG00000036654	-2.24047	3.61e-12
Oral mucosa	ENSSSCG00000013501	1.16544	0.00204508	ENSSSCG00000034539	-2.0496	1.71e-11	ENSSSCG00000027903	-2.23634	0.000173165
Oral mucosa	ENSSSCG00000026985	1.16802	0.0182874	ENSSSCG00000030821	-2.04499	0.0244167	ENSSSCG00000010337	-2.21624	2.57e-07
Oral mucosa	ENSSSCG00000037430	1.16968	0.0011394	ENSSSCG00000040363	-2.0169	1.47e-06	ENSSSCG00000017283	-2.19321	1.54e-06
Oral mucosa	ENSSSCG00000012167	1.17005	0.00379733	ENSSSCG00000038753	-2.00765	4.12e-06	ENSSSCG00000039569	-2.19101	1.76e-12
Oral mucosa	ENSSSCG00000031119	1.1743	0.00627264	ENSSSCG00000000482	-2.00625	6e-05	ENSSSCG00000032435	-2.1894	5.89e-10
Oral mucosa	ENSSSCG00000028713	1.17493	0.00647766	ENSSSCG00000039007	-1.9655	0.0434297	ENSSSCG00000029683	-2.18598	0.00191184
Oral mucosa	ENSSSCG00000011806	1.17565	0.00179163	ENSSSCG00000037155	-1.94711	7.99e-06	ENSSSCG00000035542	-2.17782	6.6e-08
Oral mucosa	ENSSSCG00000017005	1.18185	0.0040755	ENSSSCG00000030775	-1.895	2.8e-09	ENSSSCG00000038719	-2.16935	2.13e-11
Oral mucosa	ENSSSCG00000015363	1.18368	0.00694354	ENSSSCG00000035483	-1.89161	3.05e-06	ENSSSCG00000011640	-2.1669	1.22e-11
Oral mucosa	ENSSSCG00000038374	1.18383	0.000839197	ENSSSCG00000017533	-1.84062	0.000451946	ENSSSCG00000037402	-2.16482	0.000190745
Oral mucosa	ENSSSCG00000035720	1.19245	0.00482514	ENSSSCG00000036983	-1.83902	3.89e-09	ENSSSCG00000040381	-2.15518	1.18e-11
Oral mucosa	ENSSSCG00000015850	1.19301	0.000807353	ENSSSCG00000021006	-1.83535	7.98e-09	ENSSSCG00000010475	-2.1427	1.3e-10
Oral mucosa	ENSSSCG00000030775	1.19615	0.00303621	ENSSSCG00000013654	-1.81031	0.0302824	ENSSSCG00000021006	-2.13894	4.08e-11
Oral mucosa	ENSSSCG00000010609	1.19635	0.0493325	ENSSSCG00000002749	-1.79855	2.18e-08	ENSSSCG00000039804	-2.1255	1.5e-06
Oral mucosa	ENSSSCG00000013842	1.1985	0.0317161	ENSSSCG00000002830	-1.78555	0.00222489	ENSSSCG00000040363	-2.11633	6.31e-06
Oral mucosa	ENSSSCG00000014445	1.20149	0.0460259	ENSSSCG00000016256	-1.77867	6.57e-07	ENSSSCG00000040651	-2.09836	1.72e-07
Oral mucosa	ENSSSCG00000004520	1.2016	0.00403101	ENSSSCG00000034660	-1.7776	2.68e-05	ENSSSCG00000034426	-2.0936	0.0013803
Oral mucosa	ENSSSCG00000033696	1.20173	0.0182601	ENSSSCG00000010639	-1.77343	0.00335726	ENSSSCG00000002632	-2.07771	0.00492185
Oral mucosa	ENSSSCG00000035964	1.20208	0.00115808	ENSSSCG00000037913	-1.76861	8.14e-06	ENSSSCG00000037214	-2.07385	1.03e-10
Oral mucosa	ENSSSCG00000004309	1.20381	0.027815	ENSSSCG00000015016	-1.74719	0.00710477	ENSSSCG00000036983	-2.06575	6.53e-11
Oral mucosa	ENSSSCG00000000789	1.20519	0.00112377	ENSSSCG00000040711	-1.74491	0.00940853	ENSSSCG00000002749	-2.0625	3.26e-10
Oral mucosa	ENSSSCG00000004584	1.20615	0.00179722	ENSSSCG00000037641	-1.73862	0.000863338	ENSSSCG00000024568	-2.0607	0.0431553
Oral mucosa	ENSSSCG00000023746	1.2095	0.0264259	ENSSSCG00000034842	-1.72974	0.038384	ENSSSCG00000038282	-2.04854	0.0187142
Oral mucosa	ENSSSCG00000032607	1.21364	0.000669202	ENSSSCG00000006719	-1.7149	0.0147005	ENSSSCG00000031646	-2.04745	0.000711699
Oral mucosa	ENSSSCG00000038970	1.21456	0.0011394	ENSSSCG00000001458	-1.68889	1.78e-06	ENSSSCG00000008134	-2.04353	4.7e-05
Oral mucosa	ENSSSCG00000004776	1.21551	0.00880254	ENSSSCG00000035542	-1.68667	1.04e-05	ENSSSCG00000013730	-2.02815	0.0444407
Oral mucosa	ENSSSCG00000015048	1.21708	0.0498642	ENSSSCG00000037009	-1.65942	3.13e-07	ENSSSCG00000015799	-2.02733	0.0494209
Oral mucosa	ENSSSCG00000015796	1.21838	0.00354475	ENSSSCG00000009564	-1.64574	0.0280522	ENSSSCG00000038204	-2.02588	0.00072964
Oral mucosa	ENSSSCG00000035912	1.2262	0.0374943	ENSSSCG00000008932	-1.61081	3.49e-06	ENSSSCG00000039111	-2.01845	1.63e-10
Oral mucosa	ENSSSCG00000032791	1.22704	0.0184185	ENSSSCG00000027903	-1.59942	0.00299959	ENSSSCG00000013654	-2.00372	0.0494209
Oral mucosa	ENSSSCG00000027854	1.23024	0.00124042	ENSSSCG00000011700	-1.59846	5.1e-05	ENSSSCG00000033417	-1.99404	8.73e-09
Oral mucosa	ENSSSCG00000024417	1.23378	0.0011834	ENSSSCG00000036965	-1.59679	0.0461815	ENSSSCG00000012144	-1.99316	0.00742133
Oral mucosa	ENSSSCG00000031087	1.24053	0.00030912	ENSSSCG00000027926	-1.55418	0.000607709	ENSSSCG00000032091	-1.98569	5.2e-05
Oral mucosa	ENSSSCG00000032499	1.24147	0.032593	ENSSSCG00000010337	-1.53101	0.00017697	ENSSSCG00000036227	-1.94164	0.00207339
Oral mucosa	ENSSSCG00000011489	1.24868	0.00127657	ENSSSCG00000037479	-1.52398	6.21e-05	ENSSSCG00000036203	-1.91949	9.62e-09
Oral mucosa	ENSSSCG00000002821	1.25001	0.000364093	ENSSSCG00000023693	-1.52207	0.00052676	ENSSSCG00000024084	-1.9172	0.000123108
Oral mucosa	ENSSSCG00000012585	1.25085	0.00167291	ENSSSCG00000013916	-1.50512	2.97e-06	ENSSSCG00000002913	-1.88007	0.0472015
Oral mucosa	ENSSSCG00000015657	1.25324	0.00030912	ENSSSCG00000021222	-1.49405	1.16e-05	ENSSSCG00000039102	-1.86472	0.000151795
Oral mucosa	ENSSSCG00000004434	1.25367	0.0119854	ENSSSCG00000017520	-1.49091	0.000500021	ENSSSCG00000033114	-1.86403	0.00948019
Oral mucosa	ENSSSCG00000023186	1.26156	0.0265941	ENSSSCG00000014315	-1.47769	0.00173344	ENSSSCG00000001749	-1.86096	0.000554803
Oral mucosa	ENSSSCG00000033958	1.2641	0.00319728	ENSSSCG00000036086	-1.45125	0.0118578	ENSSSCG00000033640	-1.85882	0.0168856
Oral mucosa	ENSSSCG00000016487	1.26691	0.00126239	ENSSSCG00000030033	-1.42784	0.00324628	ENSSSCG00000011850	-1.84535	0.041349
Oral mucosa	ENSSSCG00000034262	1.26734	0.00502045	ENSSSCG00000033341	-1.42101	0.0498245	ENSSSCG00000032777	-1.83221	2.03e-08
Oral mucosa	ENSSSCG00000000111	1.27404	0.00051775	ENSSSCG00000037921	-1.41417	0.00378029	ENSSSCG00000035335	-1.81308	0.00196623
Oral mucosa	ENSSSCG00000032691	1.27765	0.000392514	ENSSSCG00000004195	-1.40379	7.73e-05	ENSSSCG00000032499	-1.80729	0.000325924
Oral mucosa	ENSSSCG00000000519	1.28264	0.000241377	ENSSSCG00000040495	-1.38121	0.00634407	ENSSSCG00000016728	-1.79528	0.00311721
Oral mucosa	ENSSSCG00000013614	1.28317	0.000246742	ENSSSCG00000034766	-1.37761	5.98e-05	ENSSSCG00000002736	-1.79088	0.000382231
Oral mucosa	ENSSSCG00000006287	1.28486	0.00303001	ENSSSCG00000037141	-1.36709	4.19e-05	ENSSSCG00000036086	-1.77884	0.00530897
Oral mucosa	ENSSSCG00000022009	1.28527	0.00187736	ENSSSCG00000000046	-1.34916	0.000188462	ENSSSCG00000006579	-1.77187	1.87e-05
Oral mucosa	ENSSSCG00000027266	1.28562	0.000611835	ENSSSCG00000035707	-1.34422	0.00328268	ENSSSCG00000033225	-1.76209	8.05e-07
Oral mucosa	ENSSSCG00000017801	1.28617	0.000191883	ENSSSCG00000037402	-1.33525	0.0165907	ENSSSCG00000014110	-1.75994	0.00119604
Oral mucosa	ENSSSCG00000006289	1.28906	0.00125813	ENSSSCG00000036224	-1.31855	7.47e-05	ENSSSCG00000034884	-1.75851	9.03e-07
Oral mucosa	ENSSSCG00000024613	1.28968	0.00396481	ENSSSCG00000008860	-1.30946	0.0163251	ENSSSCG00000012103	-1.75636	0.000621639
Oral mucosa	ENSSSCG00000003733	1.29266	0.0275647	ENSSSCG00000017283	-1.30236	0.00437292	ENSSSCG00000001909	-1.75459	2.71e-05
Oral mucosa	ENSSSCG00000032777	1.29775	0.000256349	ENSSSCG00000040986	-1.30088	0.00844475	ENSSSCG00000010639	-1.74648	0.0166806
Oral mucosa	ENSSSCG00000020986	1.30379	0.0370501	ENSSSCG00000010475	-1.28974	0.000243629	ENSSSCG00000036224	-1.74448	5.93e-08
Oral mucosa	ENSSSCG00000032091	1.31696	0.0264717	ENSSSCG00000015926	-1.28007	0.0119908	ENSSSCG00000040177	-1.74268	6.79e-05
Oral mucosa	ENSSSCG00000033606	1.3183	0.001316	ENSSSCG00000034891	-1.2669	0.00399101	ENSSSCG00000031502	-1.74202	0.0109769
Oral mucosa	ENSSSCG00000014311	1.31932	0.00361804	ENSSSCG00000037850	-1.26497	0.0103085	ENSSSCG00000036445	-1.73702	4.88e-06
Oral mucosa	ENSSSCG00000017583	1.32796	0.000191883	ENSSSCG00000022068	-1.25542	0.0442975	ENSSSCG00000001823	-1.7222	0.0103513
Oral mucosa	ENSSSCG00000016277	1.33415	0.00286704	ENSSSCG00000012835	-1.24243	0.00613229	ENSSSCG00000036318	-1.71568	1.2e-06
Oral mucosa	ENSSSCG00000000679	1.3352	0.020993	ENSSSCG00000039146	-1.23772	0.0163251	ENSSSCG00000012773	-1.68603	0.0487709
Oral mucosa	ENSSSCG00000008254	1.33699	0.0119687	ENSSSCG00000036864	-1.23142	0.0191571	ENSSSCG00000000760	-1.67314	0.00046999
Oral mucosa	ENSSSCG00000014055	1.33923	0.000503442	ENSSSCG00000036202	-1.22486	0.000746202	ENSSSCG00000006450	-1.66953	8.61e-05
Oral mucosa	ENSSSCG00000009645	1.33927	0.0103268	ENSSSCG00000017534	-1.22305	0.00878599	ENSSSCG00000033574	-1.65955	0.00788098
Oral mucosa	ENSSSCG00000011962	1.34269	0.00306412	ENSSSCG00000021511	-1.22161	0.00319299	ENSSSCG00000033813	-1.64239	2.5e-06
Oral mucosa	ENSSSCG00000012020	1.34836	0.000349666	ENSSSCG00000037031	-1.22032	0.021359	ENSSSCG00000037009	-1.64225	1.12e-06
Oral mucosa	ENSSSCG00000026176	1.35665	0.0292025	ENSSSCG00000037563	-1.21605	0.00744902	ENSSSCG00000015821	-1.64172	0.0327345
Oral mucosa	ENSSSCG00000036791	1.36127	4.57e-05	ENSSSCG00000036445	-1.20415	0.00273581	ENSSSCG00000034766	-1.60854	3.31e-06
Oral mucosa	ENSSSCG00000033822	1.36183	4.96e-05	ENSSSCG00000017237	-1.2041	0.0498245	ENSSSCG00000015355	-1.60276	0.0141458
Oral mucosa	ENSSSCG00000006172	1.36377	6.76e-05	ENSSSCG00000040446	-1.185	0.00770641	ENSSSCG00000013296	-1.57643	0.00471431
Oral mucosa	ENSSSCG00000008449	1.37442	0.0168845	ENSSSCG00000014110	-1.1701	0.0352649	ENSSSCG00000035909	-1.54989	0.00560955
Oral mucosa	ENSSSCG00000032435	1.37927	0.00056717	ENSSSCG00000014626	-1.1668	0.00116173	ENSSSCG00000037179	-1.53947	0.0237509
Oral mucosa	ENSSSCG00000035928	1.38042	0.000128276	ENSSSCG00000035379	-1.14514	0.0011771	ENSSSCG00000024520	-1.52282	0.0370722
Oral mucosa	ENSSSCG00000006579	1.38043	0.00224004	ENSSSCG00000012959	-1.14221	0.00737639	ENSSSCG00000016861	-1.52125	0.0167423
Oral mucosa	ENSSSCG00000028572	1.38269	3.23e-05	ENSSSCG00000000802	-1.14054	0.00258684	ENSSSCG00000000046	-1.49818	6.73e-05
Oral mucosa	ENSSSCG00000040260	1.38799	0.0454996	ENSSSCG00000015476	-1.13594	0.00471153	ENSSSCG00000006580	-1.46997	8.38e-06
Oral mucosa	ENSSSCG00000032063	1.39112	0.0019154	ENSSSCG00000024161	-1.13278	0.00126295	ENSSSCG00000015926	-1.46186	0.00891383
Oral mucosa	ENSSSCG00000024428	1.39539	0.0228577	ENSSSCG00000021963	-1.1288	0.011325	ENSSSCG00000008700	-1.44644	0.000325723
Oral mucosa	ENSSSCG00000005002	1.39599	0.00966885	ENSSSCG00000016294	-1.12451	0.033169	ENSSSCG00000037850	-1.43635	0.00763934
Oral mucosa	ENSSSCG00000008965	1.39688	0.00146279	ENSSSCG00000033696	-1.12028	0.00691304	ENSSSCG00000023693	-1.43198	0.00441102
Oral mucosa	ENSSSCG00000000856	1.4031	0.000894661	ENSSSCG00000011201	-1.11827	0.00207794	ENSSSCG00000000791	-1.43021	0.000132417
Oral mucosa	ENSSSCG00000033352	1.40555	0.0238307	ENSSSCG00000023426	-1.11718	0.0333147	ENSSSCG00000014311	-1.41887	0.00202843
Oral mucosa	ENSSSCG00000012774	1.40815	4.53e-05	ENSSSCG00000024281	-1.11027	0.00155928	ENSSSCG00000032343	-1.40393	0.000151795
Oral mucosa	ENSSSCG00000023716	1.4107	3.41e-05	ENSSSCG00000002129	-1.09342	0.0141762	ENSSSCG00000002504	-1.40291	0.0271666
Oral mucosa	ENSSSCG00000008294	1.41094	5.17e-05	ENSSSCG00000033718	-1.0933	0.00310327	ENSSSCG00000008214	-1.40105	0.0124447
Oral mucosa	ENSSSCG00000015691	1.41753	0.00030912	ENSSSCG00000000967	-1.08085	0.0203107	ENSSSCG00000033736	-1.39239	0.0414505
Oral mucosa	ENSSSCG00000040986	1.42305	0.0451643	ENSSSCG00000004548	-1.07709	0.00826283	ENSSSCG00000008819	-1.3776	0.0461639
Oral mucosa	ENSSSCG00000003148	1.4291	1.82e-05	ENSSSCG00000007671	-1.07334	0.0162756	ENSSSCG00000037452	-1.37724	0.00102867
Oral mucosa	ENSSSCG00000039102	1.43712	0.00653611	ENSSSCG00000002967	-1.06435	0.00422049	ENSSSCG00000023084	-1.37292	0.01643
Oral mucosa	ENSSSCG00000011717	1.43731	1.67e-05	ENSSSCG00000027526	-1.05301	0.00578589	ENSSSCG00000036461	-1.35882	9.79e-05
Oral mucosa	ENSSSCG00000035817	1.44233	0.0336806	ENSSSCG00000023320	-1.046	0.00425034	ENSSSCG00000011748	-1.34347	0.0136838
Oral mucosa	ENSSSCG00000004621	1.44457	0.00163043	ENSSSCG00000001566	-1.03877	0.0207982	ENSSSCG00000001101	-1.34342	0.00433064
Oral mucosa	ENSSSCG00000016686	1.45339	0.0029312	ENSSSCG00000023467	-1.03119	0.00466084	ENSSSCG00000016442	-1.33684	0.000711699
Oral mucosa	ENSSSCG00000031373	1.45474	7.74e-05	ENSSSCG00000003882	-1.02921	0.00902544	ENSSSCG00000005456	-1.31863	0.0293976
Oral mucosa	ENSSSCG00000017932	1.45767	0.000847327	ENSSSCG00000022566	-1.02867	0.0286075	ENSSSCG00000031111	-1.314	0.0015763
Oral mucosa	ENSSSCG00000032456	1.4757	0.000990126	ENSSSCG00000029267	-1.02534	0.0474589	ENSSSCG00000029449	-1.30828	0.00052375
Oral mucosa	ENSSSCG00000029268	1.47659	5.08e-05	ENSSSCG00000039860	-1.02277	0.00872004	ENSSSCG00000038753	-1.30661	0.0168834
Oral mucosa	ENSSSCG00000040947	1.48552	0.00652832	ENSSSCG00000008474	-1.01714	0.0174813	ENSSSCG00000021511	-1.30206	0.00372577
Oral mucosa	ENSSSCG00000037913	1.48731	0.0200902	ENSSSCG00000021087	1.00057	0.011224	ENSSSCG00000017501	-1.28627	0.0293512
Oral mucosa	ENSSSCG00000000577	1.48826	0.0234811	ENSSSCG00000017005	1.00313	0.0228239	ENSSSCG00000032791	-1.27437	0.0204318
Oral mucosa	ENSSSCG00000036202	1.49169	0.000204979	ENSSSCG00000011579	1.00605	0.00855365	ENSSSCG00000023605	-1.26618	0.0222886
Oral mucosa	ENSSSCG00000006588	1.49191	4.14e-06	ENSSSCG00000025523	1.01211	0.036852	ENSSSCG00000006287	-1.26474	0.00672012
Oral mucosa	ENSSSCG00000018072	1.49574	0.000191655	ENSSSCG00000031053	1.01246	0.00775473	ENSSSCG00000033606	-1.26464	0.00456997
Oral mucosa	ENSSSCG00000033558	1.49713	0.0109301	ENSSSCG00000011316	1.01437	0.0499378	ENSSSCG00000038489	-1.25343	0.0376615
Oral mucosa	ENSSSCG00000015716	1.49993	0.043569	ENSSSCG00000005385	1.02389	0.0429978	ENSSSCG00000005278	-1.23781	0.00224562
Oral mucosa	ENSSSCG00000017459	1.50369	4.96e-06	ENSSSCG00000012347	1.02783	0.0273557	ENSSSCG00000007816	-1.22749	0.0085752
Oral mucosa	ENSSSCG00000036236	1.50532	3.93e-06	ENSSSCG00000011186	1.03424	0.00522328	ENSSSCG00000002908	-1.22686	0.036681
Oral mucosa	ENSSSCG00000024520	1.50583	0.0212695	ENSSSCG00000014561	1.03765	0.0109092	ENSSSCG00000014626	-1.22317	0.00108947
Oral mucosa	ENSSSCG00000035073	1.51536	0.0110527	ENSSSCG00000004179	1.03855	0.023471	ENSSSCG00000027926	-1.22135	0.037717
Oral mucosa	ENSSSCG00000010997	1.54214	0.000253796	ENSSSCG00000031865	1.03928	0.00616441	ENSSSCG00000010442	-1.21832	0.0196649
Oral mucosa	ENSSSCG00000037063	1.5462	0.00305232	ENSSSCG00000022429	1.0421	0.00566001	ENSSSCG00000016256	-1.21018	0.00451563
Oral mucosa	ENSSSCG00000036883	1.54669	2.34e-06	ENSSSCG00000033847	1.04392	0.0233903	ENSSSCG00000036064	-1.20946	0.0105463
Oral mucosa	ENSSSCG00000031759	1.54811	0.00016765	ENSSSCG00000014420	1.04667	0.0124239	ENSSSCG00000000660	-1.20648	0.00560955
Oral mucosa	ENSSSCG00000028922	1.55327	5.89e-05	ENSSSCG00000031373	1.04725	0.00910732	ENSSSCG00000016655	-1.2062	0.0258546
Oral mucosa	ENSSSCG00000025698	1.55343	3.23e-06	ENSSSCG00000006857	1.0489	0.0041652	ENSSSCG00000014169	-1.20313	0.013323
Oral mucosa	ENSSSCG00000040111	1.55366	0.0246069	ENSSSCG00000006812	1.05319	0.00899036	ENSSSCG00000021963	-1.20179	0.0129938
Oral mucosa	ENSSSCG00000022857	1.55419	6.59e-06	ENSSSCG00000036969	1.0545	0.0247046	ENSSSCG00000031589	-1.19936	0.0167999
Oral mucosa	ENSSSCG00000026297	1.56419	5.36e-06	ENSSSCG00000034220	1.05576	0.0129489	ENSSSCG00000007680	-1.19842	0.0135627
Oral mucosa	ENSSSCG00000033204	1.57387	3.86e-06	ENSSSCG00000040631	1.05862	0.00316755	ENSSSCG00000011700	-1.19585	0.0143284
Oral mucosa	ENSSSCG00000022383	1.5747	0.000154956	ENSSSCG00000009977	1.05965	0.0472615	ENSSSCG00000036841	-1.19239	0.00124907
Oral mucosa	ENSSSCG00000005278	1.57499	8.41e-06	ENSSSCG00000032354	1.0649	0.00808785	ENSSSCG00000033457	-1.19036	0.00563212
Oral mucosa	ENSSSCG00000000245	1.57557	8.91e-07	ENSSSCG00000000789	1.07161	0.00482889	ENSSSCG00000035379	-1.18594	0.00124907
Oral mucosa	ENSSSCG00000005025	1.57857	0.0143331	ENSSSCG00000038768	1.07188	0.0275904	ENSSSCG00000023338	-1.17822	0.0168856
Oral mucosa	ENSSSCG00000023054	1.58028	0.00361804	ENSSSCG00000010543	1.07365	0.0409937	ENSSSCG00000023305	-1.17652	0.0322838
Oral mucosa	ENSSSCG00000038903	1.59425	0.0127391	ENSSSCG00000038099	1.07447	0.0483044	ENSSSCG00000013556	-1.16962	0.0266101
Oral mucosa	ENSSSCG00000000385	1.59785	8.33e-05	ENSSSCG00000000660	1.07637	0.0061531	ENSSSCG00000031255	-1.16911	0.00521756
Oral mucosa	ENSSSCG00000036227	1.61693	0.0141725	ENSSSCG00000013501	1.07696	0.00487056	ENSSSCG00000031539	-1.16819	0.0411512
Oral mucosa	ENSSSCG00000017433	1.62383	3.61e-07	ENSSSCG00000032950	1.08455	0.00278404	ENSSSCG00000000668	-1.16522	0.013961
Oral mucosa	ENSSSCG00000001589	1.63085	0.00975091	ENSSSCG00000014725	1.0847	0.00233762	ENSSSCG00000029037	-1.16361	0.00643606
Oral mucosa	ENSSSCG00000014861	1.63263	1.72e-05	ENSSSCG00000023716	1.09511	0.0027574	ENSSSCG00000011489	-1.16305	0.00563212
Oral mucosa	ENSSSCG00000035706	1.64095	5.72e-06	ENSSSCG00000002642	1.09833	0.00495356	ENSSSCG00000031106	-1.16289	0.0220622
Oral mucosa	ENSSSCG00000009673	1.64776	0.04006	ENSSSCG00000025698	1.09835	0.00274506	ENSSSCG00000032844	-1.15606	0.0123888
Oral mucosa	ENSSSCG00000015935	1.65269	3.7e-06	ENSSSCG00000017459	1.09848	0.00217771	ENSSSCG00000006588	-1.15179	0.00148053
Oral mucosa	ENSSSCG00000035025	1.65451	0.000879119	ENSSSCG00000010514	1.09853	0.00207794	ENSSSCG00000039095	-1.14626	0.0414283
Oral mucosa	ENSSSCG00000037179	1.65731	0.00408592	ENSSSCG00000036236	1.1	0.001965	ENSSSCG00000013374	-1.14583	0.00382809
Oral mucosa	ENSSSCG00000038680	1.65989	0.000206041	ENSSSCG00000009631	1.10014	0.0339271	ENSSSCG00000000982	-1.14452	0.0160521
Oral mucosa	ENSSSCG00000026512	1.66861	0.000143575	ENSSSCG00000011625	1.10699	0.0254762	ENSSSCG00000010497	-1.13522	0.00283521
Oral mucosa	ENSSSCG00000012773	1.66988	0.0241048	ENSSSCG00000032769	1.11016	0.0286075	ENSSSCG00000002476	-1.12758	0.00538254
Oral mucosa	ENSSSCG00000027017	1.67018	1.46e-07	ENSSSCG00000010960	1.11827	0.00420098	ENSSSCG00000039798	-1.12124	0.0411561
Oral mucosa	ENSSSCG00000014169	1.67555	1.53e-05	ENSSSCG00000027515	1.13143	0.00139245	ENSSSCG00000035732	-1.11183	0.0387704
Oral mucosa	ENSSSCG00000016902	1.68165	0.000372769	ENSSSCG00000004218	1.13634	0.00767313	ENSSSCG00000007007	-1.10605	0.037717
Oral mucosa	ENSSSCG00000011680	1.6929	5.47e-06	ENSSSCG00000028922	1.14154	0.00595794	ENSSSCG00000033344	-1.10149	0.0303697
Oral mucosa	ENSSSCG00000034976	1.70599	0.00254911	ENSSSCG00000013388	1.14156	0.00160507	ENSSSCG00000039704	-1.08861	0.0218265
Oral mucosa	ENSSSCG00000002836	1.70616	0.0103268	ENSSSCG00000034087	1.14367	0.00167625	ENSSSCG00000017583	-1.07623	0.00868917
Oral mucosa	ENSSSCG00000010442	1.70649	2.4e-05	ENSSSCG00000012926	1.14719	0.000905538	ENSSSCG00000009250	-1.07484	0.0284654
Oral mucosa	ENSSSCG00000011894	1.7093	0.0107887	ENSSSCG00000014834	1.15165	0.00929608	ENSSSCG00000001137	-1.07048	0.00502928
Oral mucosa	ENSSSCG00000004493	1.715	1.8e-05	ENSSSCG00000000240	1.15234	0.0116512	ENSSSCG00000008932	-1.06918	0.0148494
Oral mucosa	ENSSSCG00000026365	1.725	0.0189784	ENSSSCG00000015839	1.15679	0.00451185	ENSSSCG00000039212	-1.06636	0.0343129
Oral mucosa	ENSSSCG00000006812	1.73053	1.26e-06	ENSSSCG00000017187	1.16167	0.0408033	ENSSSCG00000035964	-1.05999	0.00970274
Oral mucosa	ENSSSCG00000011727	1.7319	4.15e-08	ENSSSCG00000038878	1.16252	0.000727149	ENSSSCG00000015476	-1.05244	0.0243577
Oral mucosa	ENSSSCG00000039573	1.73344	1.42e-06	ENSSSCG00000033041	1.16887	0.00576295	ENSSSCG00000037885	-1.04324	0.0158785
Oral mucosa	ENSSSCG00000020785	1.74099	1.04e-07	ENSSSCG00000030593	1.16908	0.00803561	ENSSSCG00000023403	-1.04166	0.00889057
Oral mucosa	ENSSSCG00000005905	1.74186	4e-07	ENSSSCG00000016442	1.17211	0.00135096	ENSSSCG00000032691	-1.03363	0.013961
Oral mucosa	ENSSSCG00000004454	1.74227	3.68e-08	ENSSSCG00000032580	1.17355	0.000863338	ENSSSCG00000037141	-1.0294	0.0103077
Oral mucosa	ENSSSCG00000011748	1.76114	4.37e-05	ENSSSCG00000031300	1.1768	0.0290971	ENSSSCG00000036503	-1.0276	0.0141324
Oral mucosa	ENSSSCG00000037452	1.77449	9.67e-07	ENSSSCG00000010394	1.17798	0.0290971	ENSSSCG00000007528	-1.02411	0.0206613
Oral mucosa	ENSSSCG00000012144	1.77895	0.0144597	ENSSSCG00000004493	1.1809	0.00721276	ENSSSCG00000011125	-1.01705	0.0222886
Oral mucosa	ENSSSCG00000031111	1.78328	5.44e-07	ENSSSCG00000015135	1.18891	0.000833222	ENSSSCG00000023074	-1.01702	0.0494209
Oral mucosa	ENSSSCG00000010252	1.79781	4.6e-06	ENSSSCG00000026430	1.18957	0.000556329	ENSSSCG00000008742	-1.00981	0.0336113
Oral mucosa	ENSSSCG00000006450	1.80399	5.43e-06	ENSSSCG00000036441	1.18998	0.00422049	ENSSSCG00000001252	-1.00384	0.0204318
Oral mucosa	ENSSSCG00000039524	1.82186	0.00020921	ENSSSCG00000031982	1.19251	0.00481469	ENSSSCG00000040681	1.01853	0.00970274
Oral mucosa	ENSSSCG00000003494	1.84608	0.0223106	ENSSSCG00000008767	1.19569	0.000661697	ENSSSCG00000023791	1.02494	0.00894643
Oral mucosa	ENSSSCG00000024336	1.85055	1.32e-07	ENSSSCG00000011945	1.19656	0.0427364	ENSSSCG00000002314	1.02811	0.0143284
Oral mucosa	ENSSSCG00000003047	1.85801	7.24e-08	ENSSSCG00000038300	1.20133	0.00125996	ENSSSCG00000018063	1.03083	0.00779901
Oral mucosa	ENSSSCG00000037921	1.90044	0.00789961	ENSSSCG00000000146	1.20376	0.000400644	ENSSSCG00000007507	1.03631	0.011501
Oral mucosa	ENSSSCG00000016626	1.90284	4.27e-05	ENSSSCG00000018063	1.20466	0.000388972	ENSSSCG00000032599	1.06297	0.00536106
Oral mucosa	ENSSSCG00000012138	1.9046	1.67e-08	ENSSSCG00000031988	1.21143	0.0123569	ENSSSCG00000031851	1.06599	0.00492185
Oral mucosa	ENSSSCG00000016204	1.90974	0.0150368	ENSSSCG00000004520	1.21685	0.00295258	ENSSSCG00000030626	1.07878	0.00758045
Oral mucosa	ENSSSCG00000017501	1.91587	7.86e-06	ENSSSCG00000007486	1.2237	0.000826806	ENSSSCG00000025253	1.09469	0.0146502
Oral mucosa	ENSSSCG00000007462	1.9436	1.89e-06	ENSSSCG00000007678	1.22909	0.00571997	ENSSSCG00000018061	1.09505	0.00361165
Oral mucosa	ENSSSCG00000004492	1.96699	2.68e-06	ENSSSCG00000008968	1.23446	0.00163576	ENSSSCG00000012880	1.10035	0.00330018
Oral mucosa	ENSSSCG00000038606	1.97061	0.000108339	ENSSSCG00000035968	1.2352	0.000713401	ENSSSCG00000037509	1.10415	0.00536106
Oral mucosa	ENSSSCG00000009919	1.98364	0.000727617	ENSSSCG00000016286	1.23562	0.00115116	ENSSSCG00000006857	1.10417	0.00348625
Oral mucosa	ENSSSCG00000014293	2.00045	7.98e-05	ENSSSCG00000026812	1.24501	0.000265954	ENSSSCG00000036441	1.11873	0.0167423
Oral mucosa	ENSSSCG00000037206	2.01189	3.47e-05	ENSSSCG00000010554	1.2465	0.000192487	ENSSSCG00000005284	1.14887	0.0243788
Oral mucosa	ENSSSCG00000013512	2.02976	7.4e-11	ENSSSCG00000025992	1.2473	0.00353249	ENSSSCG00000007439	1.15033	0.0415637
Oral mucosa	ENSSSCG00000037634	2.0418	0.0182352	ENSSSCG00000006551	1.24863	0.0347896	ENSSSCG00000027046	1.16638	0.00195376
Oral mucosa	ENSSSCG00000001909	2.06519	8.03e-08	ENSSSCG00000000419	1.26146	0.000226835	ENSSSCG00000032354	1.17911	0.00361165
Oral mucosa	ENSSSCG00000004673	2.06577	0.000241377	ENSSSCG00000033962	1.2631	0.00116156	ENSSSCG00000001899	1.18599	0.00554239
Oral mucosa	ENSSSCG00000011939	2.0746	0.00159104	ENSSSCG00000024417	1.26884	0.000509147	ENSSSCG00000033382	1.18976	0.00891383
Oral mucosa	ENSSSCG00000010554	2.08937	9.36e-12	ENSSSCG00000029449	1.27606	0.000216989	ENSSSCG00000012480	1.21487	0.00652449
Oral mucosa	ENSSSCG00000015830	2.09557	8.19e-05	ENSSSCG00000032529	1.27756	0.0018187	ENSSSCG00000014843	1.22724	0.041349
Oral mucosa	ENSSSCG00000028977	2.10126	0.000416718	ENSSSCG00000032084	1.2797	0.00251286	ENSSSCG00000039103	1.23479	0.000454296
Oral mucosa	ENSSSCG00000039095	2.11196	1.91e-08	ENSSSCG00000022919	1.28721	0.0200911	ENSSSCG00000029879	1.23605	0.00531629
Oral mucosa	ENSSSCG00000021305	2.11292	1.12e-06	ENSSSCG00000025253	1.28964	0.000734035	ENSSSCG00000000241	1.25345	0.00710233
Oral mucosa	ENSSSCG00000016861	2.11612	6.06e-06	ENSSSCG00000023915	1.29593	0.000172852	ENSSSCG00000006141	1.2589	0.000394771
Oral mucosa	ENSSSCG00000037225	2.11698	0.0232422	ENSSSCG00000037584	1.29934	0.00506521	ENSSSCG00000027249	1.26223	0.0118471
Oral mucosa	ENSSSCG00000040934	2.12495	9.76e-05	ENSSSCG00000022638	1.30472	9.18e-05	ENSSSCG00000032950	1.27119	0.000341084
Oral mucosa	ENSSSCG00000038121	2.13529	1.14e-11	ENSSSCG00000037260	1.30786	0.0297284	ENSSSCG00000008809	1.28663	0.00184348
Oral mucosa	ENSSSCG00000000668	2.15795	5.19e-10	ENSSSCG00000007462	1.30988	0.00269773	ENSSSCG00000034846	1.29994	0.000170825
Oral mucosa	ENSSSCG00000006933	2.16107	5.48e-10	ENSSSCG00000037390	1.31715	0.000184814	ENSSSCG00000034570	1.313	0.000123108
Oral mucosa	ENSSSCG00000009649	2.16196	3.59e-08	ENSSSCG00000018076	1.31803	9.77e-05	ENSSSCG00000000871	1.31701	0.00866187
Oral mucosa	ENSSSCG00000000875	2.17336	0.00395362	ENSSSCG00000022096	1.32344	0.00255495	ENSSSCG00000010992	1.31988	0.00237732
Oral mucosa	ENSSSCG00000034511	2.17384	2.36e-11	ENSSSCG00000037063	1.32488	0.0119329	ENSSSCG00000038182	1.35328	0.0017502
Oral mucosa	ENSSSCG00000028758	2.17722	2.03e-07	ENSSSCG00000037509	1.33708	9.91e-05	ENSSSCG00000006599	1.37281	5.74e-05
Oral mucosa	ENSSSCG00000011726	2.17728	0.000150354	ENSSSCG00000030003	1.33796	0.000871604	ENSSSCG00000000607	1.38976	0.0441683
Oral mucosa	ENSSSCG00000011685	2.19454	0.0070171	ENSSSCG00000000236	1.3389	6.51e-05	ENSSSCG00000033041	1.409	0.000513937
Oral mucosa	ENSSSCG00000039569	2.19638	9.5e-13	ENSSSCG00000006836	1.34002	0.000351077	ENSSSCG00000012179	1.41173	7.52e-05
Oral mucosa	ENSSSCG00000023546	2.20988	8.31e-06	ENSSSCG00000013593	1.3407	0.000118921	ENSSSCG00000013056	1.42237	0.00038161
Oral mucosa	ENSSSCG00000029683	2.21038	0.000449574	ENSSSCG00000035066	1.34742	4.06e-05	ENSSSCG00000034719	1.43519	0.000498087
Oral mucosa	ENSSSCG00000036078	2.24381	0.00249935	ENSSSCG00000010926	1.34755	0.000157508	ENSSSCG00000000978	1.43819	0.0012549
Oral mucosa	ENSSSCG00000000791	2.24706	7.58e-12	ENSSSCG00000000111	1.35164	0.000126905	ENSSSCG00000011945	1.44213	0.00974966
Oral mucosa	ENSSSCG00000013060	2.25537	0.0495422	ENSSSCG00000032374	1.35348	0.00500151	ENSSSCG00000024814	1.46548	0.0400809
Oral mucosa	ENSSSCG00000008957	2.26277	0.000150354	ENSSSCG00000027046	1.3555	5.86e-05	ENSSSCG00000016245	1.47993	0.0167999
Oral mucosa	ENSSSCG00000000660	2.28285	1.75e-11	ENSSSCG00000031334	1.35871	4.39e-05	ENSSSCG00000001844	1.49515	6.21e-06
Oral mucosa	ENSSSCG00000014727	2.28581	1.23e-06	ENSSSCG00000015405	1.36365	3.64e-05	ENSSSCG00000007346	1.50543	0.0012682
Oral mucosa	ENSSSCG00000026978	2.29057	1.42e-05	ENSSSCG00000006116	1.36808	0.00703285	ENSSSCG00000040951	1.51072	0.036289
Oral mucosa	ENSSSCG00000038282	2.29916	0.000691819	ENSSSCG00000033558	1.37193	0.0262407	ENSSSCG00000012852	1.51388	0.00950697
Oral mucosa	ENSSSCG00000011846	2.30299	1.35e-07	ENSSSCG00000033204	1.37442	7.04e-05	ENSSSCG00000011591	1.51392	1.05e-05
Oral mucosa	ENSSSCG00000007538	2.32329	2.34e-08	ENSSSCG00000036883	1.37561	3.41e-05	ENSSSCG00000033541	1.53704	0.0011526
Oral mucosa	ENSSSCG00000035053	2.32472	2.7e-07	ENSSSCG00000033783	1.37863	3.63e-05	ENSSSCG00000010538	1.56533	0.010593
Oral mucosa	ENSSSCG00000000515	2.32505	0.0151237	ENSSSCG00000038970	1.38987	6.69e-05	ENSSSCG00000017498	1.56828	2.17e-06
Oral mucosa	ENSSSCG00000039850	2.32661	0.014465	ENSSSCG00000004434	1.40308	0.00295258	ENSSSCG00000038249	1.59128	0.000132518
Oral mucosa	ENSSSCG00000007371	2.38248	1.2e-10	ENSSSCG00000023522	1.41188	2.16e-05	ENSSSCG00000003414	1.59229	2.16e-06
Oral mucosa	ENSSSCG00000033071	2.39625	0.000119544	ENSSSCG00000006213	1.42937	2.97e-05	ENSSSCG00000015864	1.61811	0.0238673
Oral mucosa	ENSSSCG00000022096	2.40564	2.77e-09	ENSSSCG00000037430	1.43388	1.26e-05	ENSSSCG00000008294	1.6255	1.6e-05
Oral mucosa	ENSSSCG00000015069	2.42768	5.22e-08	ENSSSCG00000016516	1.43433	0.000863338	ENSSSCG00000033249	1.73603	2.18e-07
Oral mucosa	ENSSSCG00000034198	2.4868	0.000247177	ENSSSCG00000036248	1.43529	3.16e-05	ENSSSCG00000025523	1.75352	3.11e-06
Oral mucosa	ENSSSCG00000016442	2.50896	1.49e-14	ENSSSCG00000003018	1.43668	9.37e-06	ENSSSCG00000040098	1.78501	0.0446806
Oral mucosa	ENSSSCG00000003080	2.50953	1.83e-05	ENSSSCG00000030515	1.43801	0.00544192	ENSSSCG00000030003	1.83001	9.79e-07
Oral mucosa	ENSSSCG00000010660	2.51333	1.86e-06	ENSSSCG00000036573	1.45052	0.00310327	ENSSSCG00000015873	1.84249	0.00196623
Oral mucosa	ENSSSCG00000011037	2.53698	2.48e-09	ENSSSCG00000009498	1.45108	0.00983071	ENSSSCG00000017450	1.93231	1.08e-08
Oral mucosa	ENSSSCG00000017763	2.54065	1.57e-09	ENSSSCG00000017450	1.45345	3.85e-05	ENSSSCG00000013973	1.96953	0.00673065
Oral mucosa	ENSSSCG00000003225	2.57204	8.5e-12	ENSSSCG00000011726	1.45944	0.0174968	ENSSSCG00000002981	2.00426	3.03e-05
Oral mucosa	ENSSSCG00000029449	2.58434	4.77e-16	ENSSSCG00000030437	1.466	0.00329845	ENSSSCG00000006933	2.07816	4.7e-05
Oral mucosa	ENSSSCG00000040022	2.59557	3.12e-05	ENSSSCG00000007371	1.47795	0.000126893	ENSSSCG00000037260	2.08713	1.02e-05
Oral mucosa	ENSSSCG00000025885	2.63728	1.04e-09	ENSSSCG00000000978	1.48253	0.000304699	ENSSSCG00000000236	2.20566	1.98e-12
Oral mucosa	ENSSSCG00000021728	2.67686	9.42e-14	ENSSSCG00000035706	1.48605	5.1e-05	ENSSSCG00000016247	2.51558	5.2e-05
Oral mucosa	ENSSSCG00000000198	2.67967	0.00114533	ENSSSCG00000012179	1.49645	9e-06	ENSSSCG00000035551	2.66356	0.000116826
Oral mucosa	ENSSSCG00000005125	2.69454	0.000263942	ENSSSCG00000000385	1.50663	0.000192409	ENSSSCG00000025885	2.723	0.00891383
Oral mucosa	ENSSSCG00000038067	2.70766	6.15e-16	ENSSSCG00000023436	1.51622	0.0148421	ENSSSCG00000016703	2.78975	0.00542497
Oral mucosa	ENSSSCG00000031992	2.7081	7.29e-06	ENSSSCG00000011962	1.52359	0.000454508	ENSSSCG00000012883	2.87085	0.0164276
Oral mucosa	ENSSSCG00000016609	2.71664	0.0182601	ENSSSCG00000038249	1.52743	0.000139145	ENSSSCG00000018072	3.06819	1.51e-07
Oral mucosa	ENSSSCG00000034884	2.71974	1.56e-16	ENSSSCG00000014570	1.52934	9.5e-05	ENSSSCG00000022857	3.17774	1.26e-14
Oral mucosa	ENSSSCG00000009498	2.72429	4.18e-07	ENSSSCG00000000151	1.53522	3.64e-05	ENSSSCG00000040826	3.25218	0.00134579
Oral mucosa	ENSSSCG00000033258	2.73358	0.0162018	ENSSSCG00000018061	1.53579	1.4e-06	ENSSSCG00000010561	3.31493	0.0168615
Oral mucosa	ENSSSCG00000017798	2.75519	6.65e-08	ENSSSCG00000002314	1.53739	3.77e-06	ENSSSCG00000015657	3.37639	4.59e-24
Oral mucosa	ENSSSCG00000021812	2.7582	0.00304743	ENSSSCG00000017801	1.55307	1.46e-06	ENSSSCG00000010997	3.44503	2.05e-07
Oral mucosa	ENSSSCG00000009469	2.77528	0.0128355	ENSSSCG00000013078	1.55483	0.000206785	ENSSSCG00000026605	4.05897	9e-25
Oral mucosa	ENSSSCG00000033675	2.77676	5.47e-14	ENSSSCG00000016159	1.56093	3.75e-05	ENSSSCG00000037620	4.08716	2.88e-26
Oral mucosa	ENSSSCG00000005979	2.7827	1.94e-13	ENSSSCG00000016627	1.58071	0.00115948	ENSSSCG00000006409	4.12274	1.84e-13
Oral mucosa	ENSSSCG00000001085	2.78574	0.0138557	ENSSSCG00000033514	1.58154	0.00207794	ENSSSCG00000039279	4.13387	0.0391776
Oral mucosa	ENSSSCG00000015864	2.79775	1.77e-14	ENSSSCG00000020785	1.58962	1.27e-06	ENSSSCG00000040947	4.14783	7.93e-05
Oral mucosa	ENSSSCG00000012071	2.82059	6.41e-07	ENSSSCG00000005125	1.60794	0.0440957	ENSSSCG00000034511	4.33245	8.06e-20
Oral mucosa	ENSSSCG00000037677	2.82066	0.0102538	ENSSSCG00000004621	1.60918	0.000272556	ENSSSCG00000012040	4.41102	0.0141682
Oral mucosa	ENSSSCG00000014066	2.82107	1.89e-06	ENSSSCG00000009513	1.61407	4.66e-06	ENSSSCG00000012030	4.55466	0.0071506
Oral mucosa	ENSSSCG00000034639	2.82471	8.93e-18	ENSSSCG00000000636	1.62512	0.0434297	ENSSSCG00000010660	4.6977	0.00445023
Oral mucosa	ENSSSCG00000021813	2.84497	6.81e-05	ENSSSCG00000036465	1.62799	1.26e-05	ENSSSCG00000022891	4.7406	0.00334513
Oral mucosa	ENSSSCG00000031177	2.86975	1.33e-18	ENSSSCG00000024336	1.63504	2.97e-06	ENSSSCG00000037028	4.96794	4.39e-20
Oral mucosa	ENSSSCG00000006932	2.87301	3.96e-14	ENSSSCG00000010538	1.64131	0.00189402	ENSSSCG00000023531	4.98004	9.48e-09
Oral mucosa	ENSSSCG00000030874	2.87843	2.69e-06	ENSSSCG00000015691	1.64167	8.1e-06	ENSSSCG00000035817	5.08302	0.000513937
Oral mucosa	ENSSSCG00000024084	2.89017	7.61e-13	ENSSSCG00000009649	1.6471	3.11e-05	ENSSSCG00000002737	5.29331	0.000111557
Oral mucosa	ENSSSCG00000040770	2.8954	2.51e-06	ENSSSCG00000003047	1.65655	2.01e-06	ENSSSCG00000040035	5.58945	5.47e-31
Oral mucosa	ENSSSCG00000037620	2.90158	1.01e-20	ENSSSCG00000021059	1.65983	3.01e-06	ENSSSCG00000037259	5.64799	8.07e-06
Oral mucosa	ENSSSCG00000035437	2.91179	0.000145502	ENSSSCG00000036078	1.66449	0.0345282	ENSSSCG00000012147	5.78226	9.5e-24
Oral mucosa	ENSSSCG00000036570	2.99019	0.0321997	ENSSSCG00000007710	1.6662	3.21e-07	ENSSSCG00000022473	5.87052	9.89e-07
Oral mucosa	ENSSSCG00000037259	2.99854	3.5e-13	ENSSSCG00000038182	1.67297	5.78e-06	ENSSSCG00000009444	6.43556	3.08e-38
Oral mucosa	ENSSSCG00000000638	3.00161	0.00347721	ENSSSCG00000035053	1.67589	0.00022879	ENSSSCG00000031177	6.74357	3.27e-23
Oral mucosa	ENSSSCG00000027275	3.00426	6.22e-05	ENSSSCG00000029240	1.68611	0.000397584	ENSSSCG00000024320	8.36569	3.08e-25
Oral mucosa	ENSSSCG00000031616	3.0145	1.44e-21	ENSSSCG00000007346	1.69107	3.85e-05
Oral mucosa	ENSSSCG00000032523	3.06174	0.0240053	ENSSSCG00000023333	1.69338	6.53e-08
Oral mucosa	ENSSSCG00000016284	3.09613	1.69e-19	ENSSSCG00000038889	1.70183	0.0248662
Oral mucosa	ENSSSCG00000002632	3.11028	2.62e-09	ENSSSCG00000026297	1.72224	3.14e-07
Oral mucosa	ENSSSCG00000011890	3.16073	1.88e-15	ENSSSCG00000013377	1.7289	0.000769247
Oral mucosa	ENSSSCG00000010947	3.17443	0.00106304	ENSSSCG00000010992	1.72902	2.29e-06
Oral mucosa	ENSSSCG00000009316	3.17451	0.0141725	ENSSSCG00000031477	1.73602	0.00031047
Oral mucosa	ENSSSCG00000022261	3.18767	9.34e-16	ENSSSCG00000033822	1.73652	3.08e-08
Oral mucosa	ENSSSCG00000031553	3.2204	2.34e-08	ENSSSCG00000034515	1.73964	0.0263151
Oral mucosa	ENSSSCG00000015138	3.23353	0.0114317	ENSSSCG00000011557	1.75181	4.26e-08
Oral mucosa	ENSSSCG00000023737	3.242	0.0110446	ENSSSCG00000032765	1.77132	0.000635674
Oral mucosa	ENSSSCG00000012852	3.28936	5.73e-22	ENSSSCG00000027922	1.77221	2.52e-05
Oral mucosa	ENSSSCG00000006931	3.30579	0.00744741	ENSSSCG00000039651	1.79433	2.47e-07
Oral mucosa	ENSSSCG00000021018	3.30638	6.34e-14	ENSSSCG00000015935	1.8156	2.23e-07
Oral mucosa	ENSSSCG00000022614	3.33795	5.84e-13	ENSSSCG00000014055	1.83892	2.64e-07
Oral mucosa	ENSSSCG00000008595	3.3474	1.2e-20	ENSSSCG00000035551	1.84007	0.0323001
Oral mucosa	ENSSSCG00000040980	3.46901	4.17e-06	ENSSSCG00000011680	1.84935	5.35e-07
Oral mucosa	ENSSSCG00000010334	3.48065	3.28e-15	ENSSSCG00000031771	1.84996	3.98e-05
Oral mucosa	ENSSSCG00000012147	3.49	5.06e-27	ENSSSCG00000009789	1.85518	2.75e-06
Oral mucosa	ENSSSCG00000034242	3.49247	4.48e-17	ENSSSCG00000004492	1.86047	9.1e-06
Oral mucosa	ENSSSCG00000033716	3.4959	1.95e-09	ENSSSCG00000006141	1.86435	2.01e-09
Oral mucosa	ENSSSCG00000021003	3.51789	0.00241004	ENSSSCG00000027266	1.86526	6.83e-08
Oral mucosa	ENSSSCG00000024347	3.54929	2.21e-27	ENSSSCG00000013056	1.87405	8.09e-08
Oral mucosa	ENSSSCG00000006820	3.61022	1.22e-17	ENSSSCG00000037878	1.89349	0.0053418
Oral mucosa	ENSSSCG00000001048	3.63028	2.14e-05	ENSSSCG00000035912	1.90269	0.000315292
Oral mucosa	ENSSSCG00000026330	3.66436	1.42e-05	ENSSSCG00000000871	1.90573	9.16e-07
Oral mucosa	ENSSSCG00000007850	3.79755	1.24e-12	ENSSSCG00000040681	1.90794	5.77e-10
Oral mucosa	ENSSSCG00000024252	3.81402	0.0395045	ENSSSCG00000028758	1.91709	4.23e-06
Oral mucosa	ENSSSCG00000039976	3.85011	0.000231214	ENSSSCG00000007507	1.94	7.67e-10
Oral mucosa	ENSSSCG00000031367	3.86234	1.64e-09	ENSSSCG00000029515	1.94717	1.68e-07
Oral mucosa	ENSSSCG00000038984	3.89442	0.0292486	ENSSSCG00000017498	1.96313	2.66e-10
Oral mucosa	ENSSSCG00000017556	3.90199	0.000142269	ENSSSCG00000012049	1.9641	0.000307927
Oral mucosa	ENSSSCG00000016247	3.90213	2.47e-28	ENSSSCG00000020927	1.96475	1.8e-05
Oral mucosa	ENSSSCG00000028115	3.91931	0.0273532	ENSSSCG00000014066	1.98324	0.000702889
Oral mucosa	ENSSSCG00000038215	3.92147	1.13e-06	ENSSSCG00000033071	1.98463	0.00160507
Oral mucosa	ENSSSCG00000026849	3.92577	0.0269316	ENSSSCG00000008965	1.98949	1.43e-06
Oral mucosa	ENSSSCG00000039344	3.92927	0.0268051	ENSSSCG00000000198	2.00804	0.0177197
Oral mucosa	ENSSSCG00000009870	3.9404	1.07e-08	ENSSSCG00000001724	2.00844	3.39e-06
Oral mucosa	ENSSSCG00000013575	3.94475	0.0260813	ENSSSCG00000038215	2.01488	0.00585587
Oral mucosa	ENSSSCG00000010291	3.94511	1.04e-08	ENSSSCG00000022383	2.01566	7.37e-07
Oral mucosa	ENSSSCG00000023598	3.95523	0.0253856	ENSSSCG00000038606	2.02581	7.73e-05
Oral mucosa	ENSSSCG00000015895	3.96262	7.39e-07	ENSSSCG00000026176	2.02971	0.000454508
Oral mucosa	ENSSSCG00000040123	4.00847	0.0200902	ENSSSCG00000012071	2.04708	0.00022879
Oral mucosa	ENSSSCG00000000413	4.02777	1.93e-29	ENSSSCG00000016902	2.06609	1.24e-05
Oral mucosa	ENSSSCG00000010792	4.07574	4.91e-21	ENSSSCG00000001048	2.08908	0.0103682
Oral mucosa	ENSSSCG00000037234	4.1087	2.4e-20	ENSSSCG00000001844	2.13328	2.93e-12
Oral mucosa	ENSSSCG00000007868	4.11044	3.21e-18	ENSSSCG00000009497	2.14	0.00114414
Oral mucosa	ENSSSCG00000015068	4.11375	0.0138557	ENSSSCG00000014861	2.14668	9.6e-09
Oral mucosa	ENSSSCG00000036242	4.11375	0.0138557	ENSSSCG00000039103	2.16785	9.94e-13
Oral mucosa	ENSSSCG00000006106	4.13045	5.57e-24	ENSSSCG00000009919	2.19476	0.000187475
Oral mucosa	ENSSSCG00000036449	4.13135	0.013125	ENSSSCG00000015363	2.19652	1.38e-08
Oral mucosa	ENSSSCG00000030013	4.13139	7.05e-26	ENSSSCG00000039573	2.20522	2.41e-10
Oral mucosa	ENSSSCG00000003908	4.13596	8.03e-08	ENSSSCG00000013512	2.21927	6.51e-13
Oral mucosa	ENSSSCG00000032147	4.14555	0.0125776	ENSSSCG00000007063	2.23219	1.31e-08
Oral mucosa	ENSSSCG00000032133	4.15076	1.86e-05	ENSSSCG00000004673	2.23493	0.000124459
Oral mucosa	ENSSSCG00000005098	4.1775	0.0116048	ENSSSCG00000000607	2.23589	1.15e-06
Oral mucosa	ENSSSCG00000035998	4.17804	0.0116048	ENSSSCG00000012138	2.24275	2.32e-11
Oral mucosa	ENSSSCG00000032765	4.18391	4.95e-12	ENSSSCG00000013614	2.24505	9.98e-13
Oral mucosa	ENSSSCG00000001441	4.18552	6.17e-15	ENSSSCG00000015873	2.24631	4.28e-06
Oral mucosa	ENSSSCG00000009179	4.19726	2.57e-27	ENSSSCG00000021813	2.25119	0.00153978
Oral mucosa	ENSSSCG00000006312	4.22126	2.2e-19	ENSSSCG00000010252	2.25872	5.57e-09
Oral mucosa	ENSSSCG00000034371	4.22586	2.37e-39	ENSSSCG00000005905	2.30766	7.69e-12
Oral mucosa	ENSSSCG00000003970	4.2314	2.16e-19	ENSSSCG00000007850	2.30857	1.18e-06
Oral mucosa	ENSSSCG00000003390	4.26185	3.43e-14	ENSSSCG00000011037	2.33805	2.94e-08
Oral mucosa	ENSSSCG00000017539	4.26244	0.00811205	ENSSSCG00000010291	2.34131	0.000130176
Oral mucosa	ENSSSCG00000014982	4.27888	9.34e-16	ENSSSCG00000009870	2.34702	0.000122204
Oral mucosa	ENSSSCG00000012236	4.34245	2.04e-11	ENSSSCG00000033541	2.37197	3.54e-10
Oral mucosa	ENSSSCG00000035797	4.46858	0.0029312	ENSSSCG00000024814	2.41259	2.43e-07
Oral mucosa	ENSSSCG00000038032	4.46858	0.0029312	ENSSSCG00000009445	2.47415	8.13e-05
Oral mucosa	ENSSSCG00000013530	4.47641	2.27e-12	ENSSSCG00000038121	2.479	3.28e-15
Oral mucosa	ENSSSCG00000036815	4.5445	0.00198867	ENSSSCG00000040934	2.49307	5.63e-06
Oral mucosa	ENSSSCG00000025787	4.54541	1.93e-10	ENSSSCG00000033183	2.49549	0.0466958
Oral mucosa	ENSSSCG00000039502	4.55854	0.00187736	ENSSSCG00000017763	2.49719	1.73e-09
Oral mucosa	ENSSSCG00000023918	4.57854	0.00173369	ENSSSCG00000016328	2.53082	2.57e-09
Oral mucosa	ENSSSCG00000001236	4.61008	1.94e-13	ENSSSCG00000000515	2.57075	0.00828123
Oral mucosa	ENSSSCG00000010336	4.67484	0.00106214	ENSSSCG00000021728	2.57329	3.91e-13
Oral mucosa	ENSSSCG00000038300	4.70793	6.97e-33	ENSSSCG00000022701	2.59863	0.000148675
Oral mucosa	ENSSSCG00000039394	4.72982	2.99e-08	ENSSSCG00000040826	2.61261	0.0291989
Oral mucosa	ENSSSCG00000016159	4.73753	4.29e-26	ENSSSCG00000038663	2.62437	0.00544192
Oral mucosa	ENSSSCG00000011862	4.75723	6.6e-12	ENSSSCG00000017798	2.63209	2.41e-07
Oral mucosa	ENSSSCG00000010431	4.76261	6.08e-12	ENSSSCG00000038858	2.64404	0.0233748
Oral mucosa	ENSSSCG00000008453	4.85294	1.31e-12	ENSSSCG00000034639	2.6924	1.71e-16
Oral mucosa	ENSSSCG00000035365	4.85666	5.55e-09	ENSSSCG00000023546	2.6961	1.67e-07
Oral mucosa	ENSSSCG00000032990	4.87458	1.07e-15	ENSSSCG00000022724	2.70346	4.29e-09
Oral mucosa	ENSSSCG00000013973	4.96496	8.3e-42	ENSSSCG00000008875	2.70486	0.00317265
Oral mucosa	ENSSSCG00000009317	4.98881	1.48e-24	ENSSSCG00000021305	2.74156	1.42e-09
Oral mucosa	ENSSSCG00000016196	5.05069	1.42e-38	ENSSSCG00000011890	2.78166	1.29e-12
Oral mucosa	ENSSSCG00000009942	5.11498	1.28e-22	ENSSSCG00000015048	2.78387	8.21e-07
Oral mucosa	ENSSSCG00000026594	5.17591	3.67e-05	ENSSSCG00000005979	2.79225	2.13e-13
Oral mucosa	ENSSSCG00000002981	5.17705	1.37e-50	ENSSSCG00000011846	2.79921	9.41e-10
Oral mucosa	ENSSSCG00000033538	5.22606	2.32e-05	ENSSSCG00000016284	2.80597	1.08e-16
Oral mucosa	ENSSSCG00000011875	5.22985	2.47e-11	ENSSSCG00000038067	2.81664	5.19e-17
Oral mucosa	ENSSSCG00000003732	5.25706	2.86e-19	ENSSSCG00000026594	2.84746	0.00737639
Oral mucosa	ENSSSCG00000040729	5.30669	7.6e-12	ENSSSCG00000007538	2.85512	3.22e-11
Oral mucosa	ENSSSCG00000016746	5.3785	1.8e-27	ENSSSCG00000032588	2.92613	8.32e-05
Oral mucosa	ENSSSCG00000008214	5.45092	8.54e-48	ENSSSCG00000001521	2.99958	0.0300807
Oral mucosa	ENSSSCG00000032769	5.47115	4.91e-21	ENSSSCG00000016746	3.02145	2.12e-14
Oral mucosa	ENSSSCG00000016328	5.57154	1.8e-22	ENSSSCG00000008294	3.03644	5.34e-20
Oral mucosa	ENSSSCG00000034735	5.59465	9.84e-07	ENSSSCG00000006932	3.04381	4.84e-15
Oral mucosa	ENSSSCG00000038570	5.62507	2.83e-19	ENSSSCG00000016204	3.08755	0.000134286
Oral mucosa	ENSSSCG00000011703	5.78346	2.02e-34	ENSSSCG00000008453	3.11028	6.93e-08
Oral mucosa	ENSSSCG00000004643	5.8928	4.28e-08	ENSSSCG00000010792	3.14679	3.28e-15
Oral mucosa	ENSSSCG00000011735	5.93772	6.03e-42	ENSSSCG00000006931	3.19797	0.011677
Oral mucosa	ENSSSCG00000026317	5.94435	2.65e-08	ENSSSCG00000022261	3.21806	2.41e-15
Oral mucosa	ENSSSCG00000011663	6.0018	4.4e-39	ENSSSCG00000040770	3.21995	5.39e-07
Oral mucosa	ENSSSCG00000025071	6.04081	1.45e-27	ENSSSCG00000003225	3.30292	1.35e-16
Oral mucosa	ENSSSCG00000013338	6.11128	3.31e-24	ENSSSCG00000025787	3.31932	1.38e-07
Oral mucosa	ENSSSCG00000032588	6.14844	2.05e-09	ENSSSCG00000009179	3.39424	1.37e-20
Oral mucosa	ENSSSCG00000027387	6.15239	2.14e-32	ENSSSCG00000015716	3.42057	5.71e-06
Oral mucosa	ENSSSCG00000017037	6.38249	2.54e-35	ENSSSCG00000014727	3.42788	1.1e-10
Oral mucosa	ENSSSCG00000040197	6.43982	1.61e-21	ENSSSCG00000009942	3.44162	9.55e-15
Oral mucosa	ENSSSCG00000001447	6.47819	2.22e-11	ENSSSCG00000003494	3.49589	5.07e-05
Oral mucosa	ENSSSCG00000027921	6.49102	1.86e-28	ENSSSCG00000040615	3.52205	1.59e-06
Oral mucosa	ENSSSCG00000001724	6.50906	3.49e-22	ENSSSCG00000033675	3.54446	1.54e-19
Oral mucosa	ENSSSCG00000033414	6.60366	3.64e-12	ENSSSCG00000001236	3.55434	4.28e-10
Oral mucosa	ENSSSCG00000030901	6.91423	2.39e-14	ENSSSCG00000031616	3.58269	5.23e-29
Oral mucosa	ENSSSCG00000003969	6.91571	1.7e-26	ENSSSCG00000033538	3.61604	0.000981043
Oral mucosa	ENSSSCG00000017120	7.15331	5.96e-42	ENSSSCG00000026978	3.63335	1.4e-09
Oral mucosa	ENSSSCG00000038892	7.45526	8.47e-19	ENSSSCG00000021018	3.74986	3.99e-16
Oral mucosa	ENSSSCG00000020927	7.78437	7.66e-22	ENSSSCG00000034242	3.7991	2.22e-18
Oral mucosa	ENSSSCG00000022724	7.88635	7.9e-23	ENSSSCG00000006106	3.84036	1.69e-21
Oral mucosa	ENSSSCG00000008754	8.09004	6.58e-25	ENSSSCG00000022614	3.87671	1.69e-14
Oral mucosa	ENSSSCG00000037272	8.35131	1.63e-53	ENSSSCG00000038984	3.89442	0.0405264
Oral mucosa	ENSSSCG00000017163	8.49901	2.7e-29	ENSSSCG00000003732	4.00765	1.05e-14
Oral mucosa				ENSSSCG00000022891	4.02349	0.0263151
Oral mucosa				ENSSSCG00000008214	4.04987	8.45e-33
Oral mucosa				ENSSSCG00000003970	4.05602	7.36e-18
Oral mucosa				ENSSSCG00000011939	4.06821	1.2e-07
Oral mucosa				ENSSSCG00000036242	4.11375	0.0186694
Oral mucosa				ENSSSCG00000011862	4.14401	3.35e-10
Oral mucosa				ENSSSCG00000030013	4.14954	3.43e-26
Oral mucosa				ENSSSCG00000004615	4.15745	0.0163251
Oral mucosa				ENSSSCG00000026605	4.20661	1.44e-27
Oral mucosa				ENSSSCG00000006933	4.23924	1.88e-26
Oral mucosa				ENSSSCG00000013338	4.25659	4.59e-18
Oral mucosa				ENSSSCG00000017117	4.26073	0.0108751
Oral mucosa				ENSSSCG00000033716	4.29053	3.42e-11
Oral mucosa				ENSSSCG00000026317	4.32445	2.8e-06
Oral mucosa				ENSSSCG00000013530	4.33811	1.59e-11
Oral mucosa				ENSSSCG00000000413	4.37178	3.69e-33
Oral mucosa				ENSSSCG00000011875	4.3832	1.67e-09
Oral mucosa				ENSSSCG00000015864	4.41586	6.43e-26
Oral mucosa				ENSSSCG00000007868	4.47765	3.28e-19
Oral mucosa				ENSSSCG00000036815	4.5445	0.00286877
Oral mucosa				ENSSSCG00000039502	4.55854	0.00273581
Oral mucosa				ENSSSCG00000018072	4.56393	3.22e-21
Oral mucosa				ENSSSCG00000032523	4.56765	0.00264746
Oral mucosa				ENSSSCG00000023918	4.57854	0.00254327
Oral mucosa				ENSSSCG00000015657	4.62963	9.18e-43
Oral mucosa				ENSSSCG00000003969	4.63987	1.59e-19
Oral mucosa				ENSSSCG00000037234	4.70783	6.92e-23
Oral mucosa				ENSSSCG00000003390	4.72629	1.38e-14
Oral mucosa				ENSSSCG00000022857	4.73193	8.53e-35
Oral mucosa				ENSSSCG00000012852	4.80325	5.01e-36
Oral mucosa				ENSSSCG00000011703	4.87833	4.75e-29
Oral mucosa				ENSSSCG00000008754	4.87847	2.57e-18
Oral mucosa				ENSSSCG00000006820	4.8847	1.39e-23
Oral mucosa				ENSSSCG00000010997	4.98717	2.03e-21
Oral mucosa				ENSSSCG00000017163	4.98921	1.72e-21
Oral mucosa				ENSSSCG00000021003	5.00596	0.000219394
Oral mucosa				ENSSSCG00000023531	5.14308	1.36e-10
Oral mucosa				ENSSSCG00000006409	5.15511	3.29e-25
Oral mucosa				ENSSSCG00000040729	5.19351	4.6e-11
Oral mucosa				ENSSSCG00000016196	5.19681	4.03e-39
Oral mucosa				ENSSSCG00000022473	5.20832	5.15e-05
Oral mucosa				ENSSSCG00000039279	5.292	2.79e-05
Oral mucosa				ENSSSCG00000030901	5.30421	8.05e-12
Oral mucosa				ENSSSCG00000025885	5.36028	2.2e-20
Oral mucosa				ENSSSCG00000010947	5.40572	1.17e-05
Oral mucosa				ENSSSCG00000027921	5.54029	2.89e-25
Oral mucosa				ENSSSCG00000040947	5.63335	3.26e-14
Oral mucosa				ENSSSCG00000012040	5.67533	1.22e-06
Oral mucosa				ENSSSCG00000006312	5.68746	6.97e-24
Oral mucosa				ENSSSCG00000026330	5.88968	1.25e-07
Oral mucosa				ENSSSCG00000035437	5.99065	4.26e-08
Oral mucosa				ENSSSCG00000002737	6.0193	3.23e-08
Oral mucosa				ENSSSCG00000010334	6.03784	1.54e-23
Oral mucosa				ENSSSCG00000040035	6.15373	8.36e-40
Oral mucosa				ENSSSCG00000038570	6.2184	3.24e-19
Oral mucosa				ENSSSCG00000039394	6.23572	2.41e-09
Oral mucosa				ENSSSCG00000035365	6.36257	4.72e-10
Oral mucosa				ENSSSCG00000027387	6.38266	4.01e-32
Oral mucosa				ENSSSCG00000037272	6.40438	2.3e-45
Oral mucosa				ENSSSCG00000016247	6.41771	1.78e-48
Oral mucosa				ENSSSCG00000009317	6.42927	6.72e-28
Oral mucosa				ENSSSCG00000001447	6.47819	1.03e-10
Oral mucosa				ENSSSCG00000034511	6.50629	8.03e-50
Oral mucosa				ENSSSCG00000035817	6.52535	5.25e-11
Oral mucosa				ENSSSCG00000033414	6.60366	1.77e-11
Oral mucosa				ENSSSCG00000030874	6.70384	4.09e-12
Oral mucosa				ENSSSCG00000031992	6.7115	3.71e-12
Oral mucosa				ENSSSCG00000013973	6.93448	9.56e-58
Oral mucosa				ENSSSCG00000037620	6.98874	2.42e-71
Oral mucosa				ENSSSCG00000031553	7.04581	1.69e-14
Oral mucosa				ENSSSCG00000011663	7.15236	2.03e-42
Oral mucosa				ENSSSCG00000002981	7.18131	3.06e-73
Oral mucosa				ENSSSCG00000010660	7.21102	1.04e-15
Oral mucosa				ENSSSCG00000038892	7.45526	9.89e-18
Oral mucosa				ENSSSCG00000009444	7.45897	1.92e-54
Oral mucosa				ENSSSCG00000017120	7.51201	6.62e-42
Oral mucosa				ENSSSCG00000032990	7.58951	6.83e-19
Oral mucosa				ENSSSCG00000001441	7.80088	7.95e-21
Oral mucosa				ENSSSCG00000040197	7.94573	3.32e-22
Oral mucosa				ENSSSCG00000011735	7.9675	1.83e-48
Oral mucosa				ENSSSCG00000024320	7.98295	1.49e-22
Oral mucosa				ENSSSCG00000037259	8.64654	1.08e-29
Oral mucosa				ENSSSCG00000025071	8.70463	2.26e-30
Oral mucosa				ENSSSCG00000012147	9.27226	7.71e-75
Oral mucosa				ENSSSCG00000017037	9.46135	8.36e-40
Oral mucosa				ENSSSCG00000031177	9.61332	1.16e-63

## Sheet: Liver
Tissue	Healthy vs. FMT			Healthy vs. diarrhea			FMT vs. diarrhea
	Gene ID	log2 fold change	FDR	Gene ID	log2 fold change	FDR	Gene ID	log2 fold change	FDR
Liver	ENSSSCG00000015082	-6.01655	4.87e-06	ENSSSCG00000037620	-8.78727	7.41e-26	ENSSSCG00000031177	-7.59516	7.94e-15
Liver	ENSSSCG00000017220	-5.87011	4.01e-27	ENSSSCG00000031177	-7.59516	1.85e-14	ENSSSCG00000001798	-5.84625	3.24e-05
Liver	ENSSSCG00000033825	-5.06899	0.00235023	ENSSSCG00000017220	-6.6126	2.59e-37	ENSSSCG00000035458	-5.49556	0.000333869
Liver	ENSSSCG00000007479	-4.85509	0.00603349	ENSSSCG00000039874	-5.85651	1.61e-56	ENSSSCG00000026842	-5.39724	0.000605124
Liver	ENSSSCG00000031746	-4.8286	0.00660706	ENSSSCG00000015746	-5.28379	2.04e-14	ENSSSCG00000011793	-5.10948	0.00244647
Liver	ENSSSCG00000002536	-4.73082	0.0100328	ENSSSCG00000036570	-5.12935	0.00316581	ENSSSCG00000037527	-4.92626	0.00595659
Liver	ENSSSCG00000032609	-4.69306	0.0109617	ENSSSCG00000011793	-5.10948	0.00341528	ENSSSCG00000009979	-4.90839	0.00618189
Liver	ENSSSCG00000009444	-4.5799	3.35e-06	ENSSSCG00000010561	-4.90589	0.00882828	ENSSSCG00000010561	-4.90589	0.0061964
Liver	ENSSSCG00000010660	-4.41358	0.0283608	ENSSSCG00000033825	-4.89921	0.0089416	ENSSSCG00000036893	-4.79901	0.00977187
Liver	ENSSSCG00000035377	-4.39239	0.0297144	ENSSSCG00000038182	-4.73842	0.016206	ENSSSCG00000035707	-4.79806	0.00978036
Liver	ENSSSCG00000020750	-4.38159	0.0303709	ENSSSCG00000002033	-4.66919	4.46e-22	ENSSSCG00000028713	-4.73543	0.0114398
Liver	ENSSSCG00000037620	-4.37282	0.0309583	ENSSSCG00000005089	-4.58495	0.0276444	ENSSSCG00000023225	-4.73204	0.0115438
Liver	ENSSSCG00000000976	-4.37255	0.0309583	ENSSSCG00000014987	-4.57027	0.0284594	ENSSSCG00000037028	-4.59664	0.0193867
Liver	ENSSSCG00000011334	-4.37041	1.82e-05	ENSSSCG00000021218	-4.5679	0.0284594	ENSSSCG00000014987	-4.57027	0.0202145
Liver	ENSSSCG00000029334	-4.22862	0.0469668	ENSSSCG00000023746	-4.56634	0.0284594	ENSSSCG00000040111	-4.56242	0.0205977
Liver	ENSSSCG00000024431	-4.20451	0.0492019	ENSSSCG00000001920	-4.55339	0.0293973	ENSSSCG00000001920	-4.55339	0.0210351
Liver	ENSSSCG00000007926	-4.20434	0.0492019	ENSSSCG00000037402	-4.53543	4.97e-32	ENSSSCG00000037620	-4.41445	3.73e-18
Liver	ENSSSCG00000020735	-4.19873	0.0497462	ENSSSCG00000002399	-4.41179	0.0463378	ENSSSCG00000004346	-4.39889	0.0342767
Liver	ENSSSCG00000023852	-3.87036	1.04e-05	ENSSSCG00000004346	-4.39889	0.0477453	ENSSSCG00000008957	-4.39682	0.0343169
Liver	ENSSSCG00000032896	-3.83442	0.00116938	ENSSSCG00000032190	-4.39603	0.0479885	ENSSSCG00000032190	-4.39603	0.034319
Liver	ENSSSCG00000022857	-3.71398	7.49e-16	ENSSSCG00000009444	-4.18196	0.000215536	ENSSSCG00000014445	-4.38495	0.0350915
Liver	ENSSSCG00000031373	-3.69902	1.15e-20	ENSSSCG00000011186	-4.13161	1.35e-38	ENSSSCG00000021003	-4.25521	3e-07
Liver	ENSSSCG00000015746	-3.52808	0.0003447	ENSSSCG00000013973	-4.00825	5.83e-06	ENSSSCG00000039672	-3.97118	1.3e-07
Liver	ENSSSCG00000013575	-3.50841	1.34e-09	ENSSSCG00000000667	-3.988	0.00077537	ENSSSCG00000036854	-3.75435	7.24e-05
Liver	ENSSSCG00000025273	-3.43951	0.0101169	ENSSSCG00000014843	-3.88345	4.26e-07	ENSSSCG00000005360	-3.67563	0.0046577
Liver	ENSSSCG00000011663	-3.43846	0.0101556	ENSSSCG00000004170	-3.84606	5.53e-29	ENSSSCG00000024492	-3.48325	0.0116927
Liver	ENSSSCG00000011349	-3.39959	1.73e-19	ENSSSCG00000016892	-3.81586	1.07e-27	ENSSSCG00000012883	-3.42711	0.0142433
Liver	ENSSSCG00000030879	-3.39008	3.74e-05	ENSSSCG00000017630	-3.81026	1.04e-14	ENSSSCG00000040155	-3.32056	0.00190191
Liver	ENSSSCG00000008205	-3.33469	8.65e-07	ENSSSCG00000016823	-3.7193	0.00440693	ENSSSCG00000017010	-3.31181	0.0019785
Liver	ENSSSCG00000016892	-3.32583	2.56e-21	ENSSSCG00000007410	-3.63943	8.76e-16	ENSSSCG00000031716	-3.23732	4.82e-05
Liver	ENSSSCG00000039874	-3.27919	2.38e-19	ENSSSCG00000006013	-3.61394	5.5e-09	ENSSSCG00000010370	-3.21999	1.43e-12
Liver	ENSSSCG00000003729	-3.2422	1.65e-25	ENSSSCG00000017235	-3.42707	6.48e-07	ENSSSCG00000034773	-3.20804	3.08e-07
Liver	ENSSSCG00000029879	-3.24067	1.73e-19	ENSSSCG00000012883	-3.393	0.0209756	ENSSSCG00000010814	-3.15494	1.61e-07
Liver	ENSSSCG00000034961	-3.2353	0.0241761	ENSSSCG00000023041	-3.38703	8.9e-05	ENSSSCG00000037140	-3.15383	6.72e-08
Liver	ENSSSCG00000006716	-3.21452	2.61e-24	ENSSSCG00000006933	-3.30837	0.00220806	ENSSSCG00000027266	-3.12518	4.36e-23
Liver	ENSSSCG00000006013	-3.18784	1.01e-06	ENSSSCG00000038885	-3.30704	0.000215536	ENSSSCG00000030694	-3.11654	0.0492637
Liver	ENSSSCG00000013417	-3.13081	1.29e-10	ENSSSCG00000039672	-3.2494	5.58e-06	ENSSSCG00000004170	-3.11354	5.93e-21
Liver	ENSSSCG00000013415	-3.12884	3.83e-14	ENSSSCG00000036331	-3.24675	5.11e-05	ENSSSCG00000011186	-3.08888	5.12e-23
Liver	ENSSSCG00000014843	-3.11641	0.000418942	ENSSSCG00000032301	-3.22911	0.043504	ENSSSCG00000035436	-3.07267	7.52e-20
Liver	ENSSSCG00000027553	-3.07362	3.47e-11	ENSSSCG00000012147	-3.08815	3.48e-10	ENSSSCG00000029783	-3.03435	0.00149917
Liver	ENSSSCG00000033955	-3.07127	0.00520016	ENSSSCG00000024408	-3.05411	1.1e-17	ENSSSCG00000035365	-2.93997	0.0142608
Liver	ENSSSCG00000026605	-3.06571	1.89e-10	ENSSSCG00000028871	-2.97978	2.44e-10	ENSSSCG00000024796	-2.93876	5.95e-13
Liver	ENSSSCG00000016691	-3.00452	0.000222553	ENSSSCG00000005737	-2.97261	6.51e-06	ENSSSCG00000017376	-2.87759	0.000250415
Liver	ENSSSCG00000010442	-2.98498	1.44e-13	ENSSSCG00000037736	-2.92326	8.99e-13	ENSSSCG00000004436	-2.79075	0.00716929
Liver	ENSSSCG00000036808	-2.9839	8.18e-22	ENSSSCG00000034169	-2.87747	0.000259533	ENSSSCG00000000667	-2.73426	0.0090741
Liver	ENSSSCG00000006431	-2.98373	1.04e-05	ENSSSCG00000035458	-2.85826	0.0276444	ENSSSCG00000004694	-2.69711	0.00349108
Liver	ENSSSCG00000039252	-2.95047	1.12e-17	ENSSSCG00000034511	-2.85556	0.0012959	ENSSSCG00000035216	-2.69241	0.000412858
Liver	ENSSSCG00000022200	-2.94295	4.78e-06	ENSSSCG00000008919	-2.84882	8.91e-05	ENSSSCG00000013973	-2.66549	0.0004729
Liver	ENSSSCG00000032691	-2.86443	4.07e-06	ENSSSCG00000022857	-2.83253	5.19e-08	ENSSSCG00000010554	-2.63753	1.26e-17
Liver	ENSSSCG00000002033	-2.86219	1.27e-06	ENSSSCG00000014985	-2.73567	0.0454282	ENSSSCG00000005400	-2.62807	0.000281089
Liver	ENSSSCG00000002129	-2.84318	1.57e-06	ENSSSCG00000011208	-2.73259	0.0457381	ENSSSCG00000034853	-2.5909	3.13e-05
Liver	ENSSSCG00000035306	-2.78294	0.0011797	ENSSSCG00000035436	-2.69684	5.05e-16	ENSSSCG00000030901	-2.5869	0.00083444
Liver	ENSSSCG00000014957	-2.77348	0.00495858	ENSSSCG00000031326	-2.68922	1.01e-05	ENSSSCG00000039874	-2.57732	2.98e-16
Liver	ENSSSCG00000002632	-2.75617	1.21e-11	ENSSSCG00000031364	-2.64421	2.56e-10	ENSSSCG00000016997	-2.48059	0.0342008
Liver	ENSSSCG00000025170	-2.75616	0.0251101	ENSSSCG00000031336	-2.59343	3.64e-14	ENSSSCG00000035966	-2.46624	0.00608875
Liver	ENSSSCG00000039391	-2.75391	4.23e-05	ENSSSCG00000026402	-2.57568	1.56e-10	ENSSSCG00000024084	-2.45603	0.000317674
Liver	ENSSSCG00000036550	-2.75356	0.0054283	ENSSSCG00000011862	-2.5752	1.29e-08	ENSSSCG00000012103	-2.45334	7.56e-08
Liver	ENSSSCG00000015068	-2.73391	6.85e-18	ENSSSCG00000034853	-2.55947	5.3e-05	ENSSSCG00000031213	-2.44613	0.0149666
Liver	ENSSSCG00000020872	-2.69637	8.04e-17	ENSSSCG00000016614	-2.45789	0.00040996	ENSSSCG00000011723	-2.44182	0.0152041
Liver	ENSSSCG00000022042	-2.69054	4.33e-06	ENSSSCG00000022042	-2.45089	0.000149778	ENSSSCG00000005588	-2.4411	0.0153274
Liver	ENSSSCG00000031326	-2.67434	5.45e-06	ENSSSCG00000039391	-2.44705	0.00143904	ENSSSCG00000002980	-2.40937	9.08e-06
Liver	ENSSSCG00000030843	-2.67034	0.00272891	ENSSSCG00000009497	-2.37051	0.0284714	ENSSSCG00000006196	-2.40091	0.019741
Liver	ENSSSCG00000030732	-2.64835	0.0394111	ENSSSCG00000033542	-2.36627	4.07e-11	ENSSSCG00000028962	-2.39812	4.51e-09
Liver	ENSSSCG00000007507	-2.6107	1.86e-17	ENSSSCG00000002280	-2.30626	2.62e-13	ENSSSCG00000016365	-2.3795	0.00228975
Liver	ENSSSCG00000031848	-2.58964	1.22e-09	ENSSSCG00000030843	-2.27297	0.0481606	ENSSSCG00000016872	-2.36827	2.06e-14
Liver	ENSSSCG00000002280	-2.54946	2.83e-16	ENSSSCG00000032240	-2.24013	0.0143299	ENSSSCG00000037268	-2.36721	3.49e-14
Liver	ENSSSCG00000011622	-2.52878	0.00225818	ENSSSCG00000017237	-2.22305	1.52e-05	ENSSSCG00000029944	-2.32294	6.5e-14
Liver	ENSSSCG00000040025	-2.49382	3.61e-08	ENSSSCG00000002129	-2.20336	0.00287724	ENSSSCG00000006290	-2.30905	4.04e-13
Liver	ENSSSCG00000033819	-2.48627	3.16e-15	ENSSSCG00000013575	-2.1993	0.00910947	ENSSSCG00000006238	-2.29177	1.53e-13
Liver	ENSSSCG00000016397	-2.48012	2.18e-11	ENSSSCG00000040025	-2.17078	1.16e-05	ENSSSCG00000038680	-2.27269	1.44e-08
Liver	ENSSSCG00000007410	-2.46146	2.02e-06	ENSSSCG00000028962	-2.14285	2.14e-07	ENSSSCG00000000203	-2.24468	0.0115712
Liver	ENSSSCG00000015394	-2.45367	6.75e-07	ENSSSCG00000005588	-2.13441	0.0454282	ENSSSCG00000014080	-2.23451	6.34e-13
Liver	ENSSSCG00000037736	-2.44329	5.22e-09	ENSSSCG00000036020	-2.13357	0.0256471	ENSSSCG00000036202	-2.17352	4.77e-10
Liver	ENSSSCG00000003251	-2.40182	3.11e-07	ENSSSCG00000039522	-2.13347	9.82e-11	ENSSSCG00000004576	-2.16047	4.81e-12
Liver	ENSSSCG00000013730	-2.3958	0.000289078	ENSSSCG00000015886	-2.12585	0.0265153	ENSSSCG00000037850	-2.15188	1.16e-06
Liver	ENSSSCG00000037402	-2.39322	3.58e-08	ENSSSCG00000027553	-2.11185	0.000214733	ENSSSCG00000016614	-2.14917	0.00176676
Liver	ENSSSCG00000001045	-2.38789	8.98e-15	ENSSSCG00000036224	-2.09519	2.45e-11	ENSSSCG00000037402	-2.14221	4.02e-10
Liver	ENSSSCG00000004492	-2.37237	0.0420662	ENSSSCG00000035204	-2.09116	0.0048532	ENSSSCG00000006933	-2.13187	0.0351013
Liver	ENSSSCG00000033382	-2.36952	0.000469957	ENSSSCG00000035698	-2.08404	0.0120473	ENSSSCG00000032240	-2.12098	0.014357
Liver	ENSSSCG00000039673	-2.36234	0.0408213	ENSSSCG00000036626	-2.07138	1.25e-05	ENSSSCG00000012147	-2.1081	5.38e-06
Liver	ENSSSCG00000005737	-2.35343	0.00152186	ENSSSCG00000008001	-2.06576	1.65e-06	ENSSSCG00000034169	-2.10045	0.00540003
Liver	ENSSSCG00000012993	-2.34494	1.62e-13	ENSSSCG00000035037	-2.04819	6.74e-11	ENSSSCG00000009486	-2.10032	0.0449836
Liver	ENSSSCG00000037735	-2.34389	2.21e-06	ENSSSCG00000000807	-2.03581	5.06e-09	ENSSSCG00000040495	-2.09738	0.000808584
Liver	ENSSSCG00000017237	-2.32917	1.88e-06	ENSSSCG00000016668	-2.0176	6.88e-06	ENSSSCG00000008001	-2.09026	1.11e-06
Liver	ENSSSCG00000034184	-2.32051	0.00992072	ENSSSCG00000029199	-1.98935	8.36e-08	ENSSSCG00000031106	-2.08634	3.16e-07
Liver	ENSSSCG00000026345	-2.30178	0.00513892	ENSSSCG00000033581	-1.98407	0.00220806	ENSSSCG00000021971	-2.07253	0.00688779
Liver	ENSSSCG00000003801	-2.27469	0.0122974	ENSSSCG00000036865	-1.98268	6.36e-10	ENSSSCG00000013316	-2.06001	4.96e-08
Liver	ENSSSCG00000013397	-2.26778	5.24e-13	ENSSSCG00000033425	-1.97801	0.00955896	ENSSSCG00000034557	-2.05747	4.45e-10
Liver	ENSSSCG00000000164	-2.26697	3.21e-13	ENSSSCG00000022200	-1.96778	0.0361126	ENSSSCG00000032911	-2.05726	4.99e-10
Liver	ENSSSCG00000038052	-2.24975	3.92e-12	ENSSSCG00000036452	-1.9519	7.54e-07	ENSSSCG00000038521	-2.04858	3.6e-09
Liver	ENSSSCG00000036449	-2.24801	2.71e-13	ENSSSCG00000022868	-1.94258	0.0446491	ENSSSCG00000024408	-1.99617	1.23e-08
Liver	ENSSSCG00000040947	-2.24479	0.00746121	ENSSSCG00000030767	-1.93875	9.98e-10	ENSSSCG00000008919	-1.99275	0.00374054
Liver	ENSSSCG00000004040	-2.2265	1.81e-11	ENSSSCG00000003729	-1.93448	9.88e-10	ENSSSCG00000031364	-1.95399	1.68e-06
Liver	ENSSSCG00000028282	-2.21837	8.6e-13	ENSSSCG00000033797	-1.93038	1.49e-07	ENSSSCG00000034511	-1.95077	0.0225216
Liver	ENSSSCG00000015677	-2.20608	4.37e-05	ENSSSCG00000033457	-1.92852	1.6e-08	ENSSSCG00000001752	-1.94104	0.0161496
Liver	ENSSSCG00000031336	-2.19935	2.25e-10	ENSSSCG00000028022	-1.9267	1.02e-09	ENSSSCG00000036020	-1.93977	0.034661
Liver	ENSSSCG00000013785	-2.16452	0.000142675	ENSSSCG00000032777	-1.91967	1.83e-09	ENSSSCG00000026943	-1.93418	0.0244654
Liver	ENSSSCG00000023891	-2.16056	0.023027	ENSSSCG00000013579	-1.91688	7.54e-07	ENSSSCG00000036331	-1.90879	0.0106252
Liver	ENSSSCG00000017630	-2.16048	0.000795296	ENSSSCG00000039651	-1.91058	0.0165541	ENSSSCG00000015436	-1.90567	1.74e-09
Liver	ENSSSCG00000039651	-2.15409	0.00145553	ENSSSCG00000032700	-1.90332	0.000571315	ENSSSCG00000011519	-1.87669	0.0168969
Liver	ENSSSCG00000004672	-2.13732	4.4e-12	ENSSSCG00000024596	-1.87524	4.65e-09	ENSSSCG00000039364	-1.85814	0.00383227
Liver	ENSSSCG00000024347	-2.12174	0.0154198	ENSSSCG00000036223	-1.86955	0.0112664	ENSSSCG00000007286	-1.84978	5.77e-09
Liver	ENSSSCG00000029675	-2.10346	0.000175423	ENSSSCG00000031848	-1.85039	0.000208568	ENSSSCG00000001235	-1.8295	6.2e-08
Liver	ENSSSCG00000035863	-2.09962	1.6e-11	ENSSSCG00000036017	-1.84876	0.0484512	ENSSSCG00000010475	-1.82795	2.02e-08
Liver	ENSSSCG00000016401	-2.09295	9.68e-11	ENSSSCG00000034746	-1.84567	0.000803784	ENSSSCG00000017235	-1.82034	0.00426636
Liver	ENSSSCG00000024685	-2.08158	0.0356073	ENSSSCG00000012960	-1.83358	2.24e-05	ENSSSCG00000013530	-1.81575	0.00456716
Liver	ENSSSCG00000039272	-2.07006	1.88e-08	ENSSSCG00000037626	-1.83303	0.0284594	ENSSSCG00000014871	-1.81458	1.29e-08
Liver	ENSSSCG00000033736	-2.05147	8.14e-06	ENSSSCG00000025485	-1.83183	5.3e-05	ENSSSCG00000002033	-1.807	5.65e-06
Liver	ENSSSCG00000028871	-2.04204	0.000177307	ENSSSCG00000014214	-1.82138	0.00335475	ENSSSCG00000032435	-1.8057	4.27e-07
Liver	ENSSSCG00000040173	-2.02897	0.0248219	ENSSSCG00000008032	-1.81754	0.000325674	ENSSSCG00000037430	-1.80197	2.74e-07
Liver	ENSSSCG00000002515	-2.01316	8.6e-11	ENSSSCG00000038215	-1.81433	0.00133381	ENSSSCG00000024596	-1.79898	2.35e-08
Liver	ENSSSCG00000011576	-2.00525	1.64e-08	ENSSSCG00000026146	-1.7897	0.000277932	ENSSSCG00000011904	-1.78621	0.00618189
Liver	ENSSSCG00000036318	-2.0046	6.65e-09	ENSSSCG00000038052	-1.77975	1.96e-07	ENSSSCG00000011486	-1.75812	0.0265735
Liver	ENSSSCG00000033114	-1.99597	3.88e-06	ENSSSCG00000011576	-1.7764	1.95e-06	ENSSSCG00000012583	-1.75673	4.54e-08
Liver	ENSSSCG00000037626	-1.98868	0.00545211	ENSSSCG00000039956	-1.76886	0.000828395	ENSSSCG00000015746	-1.75571	0.0010455
Liver	ENSSSCG00000031248	-1.98019	3.07e-05	ENSSSCG00000040986	-1.75424	1.08e-05	ENSSSCG00000033455	-1.75014	2.07e-07
Liver	ENSSSCG00000035204	-1.97741	0.00548462	ENSSSCG00000017493	-1.75121	0.000645659	ENSSSCG00000039862	-1.74694	7.22e-08
Liver	ENSSSCG00000016022	-1.96573	0.0360087	ENSSSCG00000001458	-1.74238	8.14e-05	ENSSSCG00000002736	-1.72411	8.05e-08
Liver	ENSSSCG00000017888	-1.96565	4.98e-10	ENSSSCG00000005636	-1.73637	6.43e-08	ENSSSCG00000002777	-1.7223	0.0328015
Liver	ENSSSCG00000014286	-1.95848	0.0243869	ENSSSCG00000037430	-1.72911	1.33e-06	ENSSSCG00000015054	-1.71369	1.06e-07
Liver	ENSSSCG00000030003	-1.95409	0.0154959	ENSSSCG00000032147	-1.71254	0.0129469	ENSSSCG00000006390	-1.69501	0.0302825
Liver	ENSSSCG00000039102	-1.94649	2.27e-08	ENSSSCG00000036630	-1.70743	0.0162179	ENSSSCG00000030505	-1.69096	0.000552858
Liver	ENSSSCG00000036239	-1.94107	2.76e-08	ENSSSCG00000033417	-1.69832	1.38e-06	ENSSSCG00000033581	-1.68004	0.00765025
Liver	ENSSSCG00000005636	-1.93624	5.54e-10	ENSSSCG00000024796	-1.68842	5.3e-05	ENSSSCG00000003740	-1.66417	0.0280328
Liver	ENSSSCG00000003921	-1.92022	0.00216545	ENSSSCG00000001979	-1.68628	0.000732024	ENSSSCG00000004840	-1.6627	0.00385011
Liver	ENSSSCG00000025500	-1.91571	0.00253922	ENSSSCG00000002632	-1.68595	0.000803784	ENSSSCG00000011717	-1.66249	1.36e-06
Liver	ENSSSCG00000036233	-1.91492	0.00241098	ENSSSCG00000040381	-1.66635	6.27e-07	ENSSSCG00000035308	-1.66241	0.0351013
Liver	ENSSSCG00000038215	-1.90368	0.000253566	ENSSSCG00000039111	-1.65418	6.96e-07	ENSSSCG00000033696	-1.66107	5.85e-05
Liver	ENSSSCG00000001979	-1.89331	2.97e-05	ENSSSCG00000032438	-1.6528	6.56e-05	ENSSSCG00000000029	-1.65417	4.02e-06
Liver	ENSSSCG00000022068	-1.87742	0.0386701	ENSSSCG00000035276	-1.65139	0.000791697	ENSSSCG00000034064	-1.65145	8.54e-05
Liver	ENSSSCG00000035883	-1.86085	0.0184574	ENSSSCG00000000910	-1.64767	4.3e-07	ENSSSCG00000017630	-1.64978	0.000182999
Liver	ENSSSCG00000012014	-1.85011	4.24e-09	ENSSSCG00000039252	-1.62493	3.8e-05	ENSSSCG00000029066	-1.64595	3.48e-07
Liver	ENSSSCG00000033251	-1.83751	5.03e-06	ENSSSCG00000031616	-1.61071	0.000714595	ENSSSCG00000040581	-1.64573	4.08e-07
Liver	ENSSSCG00000003051	-1.82467	0.00156102	ENSSSCG00000030575	-1.59602	0.00103003	ENSSSCG00000011965	-1.63905	0.000114219
Liver	ENSSSCG00000008032	-1.82298	0.000165913	ENSSSCG00000032091	-1.59391	0.00440593	ENSSSCG00000032698	-1.63885	1.35e-06
Liver	ENSSSCG00000031988	-1.82014	0.000369179	ENSSSCG00000013461	-1.5646	0.0440005	ENSSSCG00000026146	-1.6337	0.000802025
Liver	ENSSSCG00000009046	-1.81251	0.0134617	ENSSSCG00000009194	-1.55922	0.0228029	ENSSSCG00000033640	-1.63076	0.00220686
Liver	ENSSSCG00000036127	-1.7911	1.73e-07	ENSSSCG00000003483	-1.5513	0.000220271	ENSSSCG00000036206	-1.63045	5.38e-07
Liver	ENSSSCG00000017861	-1.78515	6.11e-08	ENSSSCG00000010402	-1.54296	0.0162591	ENSSSCG00000000642	-1.58289	0.00071598
Liver	ENSSSCG00000018076	-1.7812	3.14e-08	ENSSSCG00000016600	-1.53936	0.0056451	ENSSSCG00000032151	-1.57926	2.06e-06
Liver	ENSSSCG00000016668	-1.77563	0.000103952	ENSSSCG00000018068	-1.53604	0.0245002	ENSSSCG00000040638	-1.57749	2.1e-06
Liver	ENSSSCG00000035698	-1.77359	0.0425211	ENSSSCG00000033329	-1.53451	0.000191735	ENSSSCG00000016751	-1.57653	1.46e-06
Liver	ENSSSCG00000031502	-1.77306	1.16e-05	ENSSSCG00000000648	-1.51503	0.0201807	ENSSSCG00000010631	-1.56354	1.79e-06
Liver	ENSSSCG00000034766	-1.77278	3.58e-07	ENSSSCG00000031106	-1.51297	0.000498274	ENSSSCG00000032250	-1.53747	0.0194053
Liver	ENSSSCG00000038871	-1.76409	0.00255228	ENSSSCG00000037140	-1.49908	0.0135211	ENSSSCG00000014079	-1.53448	0.000540661
Liver	ENSSSCG00000040651	-1.75877	2.12e-07	ENSSSCG00000011298	-1.49763	1.67e-05	ENSSSCG00000008773	-1.53042	3.83e-06
Liver	ENSSSCG00000004340	-1.75787	0.00154558	ENSSSCG00000016260	-1.49685	0.0116877	ENSSSCG00000010464	-1.52212	3.94e-06
Liver	ENSSSCG00000029130	-1.7515	0.000350926	ENSSSCG00000025996	-1.48917	6.91e-05	ENSSSCG00000013579	-1.51425	0.00010866
Liver	ENSSSCG00000036628	-1.71018	0.000721781	ENSSSCG00000022506	-1.47972	9.13e-06	ENSSSCG00000007603	-1.51289	0.00027041
Liver	ENSSSCG00000034223	-1.708	2.62e-05	ENSSSCG00000035074	-1.47872	0.0188357	ENSSSCG00000018462	-1.50755	0.00727434
Liver	ENSSSCG00000015617	-1.70654	7.78e-08	ENSSSCG00000000492	-1.47742	4.85e-05	ENSSSCG00000037070	-1.50706	0.000189923
Liver	ENSSSCG00000030575	-1.69897	0.000158094	ENSSSCG00000021259	-1.47357	0.00543015	ENSSSCG00000008397	-1.504	1.98e-05
Liver	ENSSSCG00000033864	-1.69884	0.0106394	ENSSSCG00000009374	-1.46107	0.000700603	ENSSSCG00000011463	-1.50336	0.0102217
Liver	ENSSSCG00000038147	-1.68348	0.0287519	ENSSSCG00000037826	-1.45952	0.0354018	ENSSSCG00000033121	-1.50203	0.0294359
Liver	ENSSSCG00000039111	-1.67383	3e-07	ENSSSCG00000005699	-1.4564	4.26e-05	ENSSSCG00000037826	-1.49975	0.0198694
Liver	ENSSSCG00000037063	-1.67126	0.0199632	ENSSSCG00000037913	-1.45277	0.000234812	ENSSSCG00000036135	-1.49646	5.65e-06
Liver	ENSSSCG00000020970	-1.67047	0.0242815	ENSSSCG00000031502	-1.44242	0.00155195	ENSSSCG00000008860	-1.49354	0.00958911
Liver	ENSSSCG00000033542	-1.66617	1.48e-05	ENSSSCG00000004576	-1.43587	2.03e-05	ENSSSCG00000028204	-1.48315	0.0209217
Liver	ENSSSCG00000021259	-1.66438	0.000388071	ENSSSCG00000015353	-1.43116	0.000191735	ENSSSCG00000017082	-1.47663	8.29e-06
Liver	ENSSSCG00000036865	-1.6629	3.28e-07	ENSSSCG00000004678	-1.42847	0.000422889	ENSSSCG00000006214	-1.46789	1.48e-05
Liver	ENSSSCG00000032438	-1.65765	3.18e-05	ENSSSCG00000001566	-1.42655	0.00370568	ENSSSCG00000004392	-1.46585	1.2e-05
Liver	ENSSSCG00000037548	-1.65267	2.9e-05	ENSSSCG00000012277	-1.41913	6.17e-05	ENSSSCG00000026297	-1.46078	1.12e-05
Liver	ENSSSCG00000033797	-1.65232	1.19e-05	ENSSSCG00000021222	-1.41781	0.000111151	ENSSSCG00000029549	-1.45332	0.0193689
Liver	ENSSSCG00000000948	-1.64409	0.0006829	ENSSSCG00000036202	-1.41399	0.000191735	ENSSSCG00000036684	-1.45023	1.87e-05
Liver	ENSSSCG00000005352	-1.63422	0.0252771	ENSSSCG00000000164	-1.40247	4.8e-05	ENSSSCG00000013933	-1.4483	0.000288542
Liver	ENSSSCG00000037009	-1.62845	1.49e-06	ENSSSCG00000038680	-1.39792	0.00133381	ENSSSCG00000005457	-1.43592	0.00202536
Liver	ENSSSCG00000038688	-1.62194	2.72e-05	ENSSSCG00000013397	-1.39547	6.82e-05	ENSSSCG00000013911	-1.41147	0.00794546
Liver	ENSSSCG00000030681	-1.62155	0.000946282	ENSSSCG00000013316	-1.39495	0.000520265	ENSSSCG00000029199	-1.40869	0.000256626
Liver	ENSSSCG00000021873	-1.61936	0.000384433	ENSSSCG00000010370	-1.39275	0.00290917	ENSSSCG00000011862	-1.40847	0.00220686
Liver	ENSSSCG00000006940	-1.61615	6.17e-07	ENSSSCG00000021675	-1.38902	0.00445328	ENSSSCG00000027735	-1.40845	0.0302825
Liver	ENSSSCG00000034215	-1.61505	0.00970944	ENSSSCG00000036342	-1.3875	0.00077537	ENSSSCG00000033614	-1.39758	0.0316438
Liver	ENSSSCG00000039780	-1.61221	1.14e-06	ENSSSCG00000003251	-1.37787	0.0484512	ENSSSCG00000002469	-1.38993	0.000148792
Liver	ENSSSCG00000032769	-1.61115	0.000206384	ENSSSCG00000020872	-1.3767	0.000270719	ENSSSCG00000039926	-1.3838	8.97e-05
Liver	ENSSSCG00000010480	-1.60725	2.51e-05	ENSSSCG00000009331	-1.36375	0.0310908	ENSSSCG00000006511	-1.38225	4.91e-05
Liver	ENSSSCG00000036203	-1.60577	4e-06	ENSSSCG00000029879	-1.35941	0.00465931	ENSSSCG00000028022	-1.382	4.26e-05
Liver	ENSSSCG00000035331	-1.60427	0.014483	ENSSSCG00000002736	-1.35318	7.34e-05	ENSSSCG00000004454	-1.37797	0.000132907
Liver	ENSSSCG00000030767	-1.59676	8.26e-07	ENSSSCG00000006051	-1.35028	0.0121616	ENSSSCG00000011106	-1.37638	5.36e-05
Liver	ENSSSCG00000007842	-1.57596	0.0303709	ENSSSCG00000022448	-1.34569	0.0109085	ENSSSCG00000028101	-1.37291	0.0377935
Liver	ENSSSCG00000015522	-1.57495	0.0212155	ENSSSCG00000036449	-1.34478	8.29e-05	ENSSSCG00000015326	-1.37219	4.91e-05
Liver	ENSSSCG00000001982	-1.56261	0.0377201	ENSSSCG00000036239	-1.33447	0.000938386	ENSSSCG00000008618	-1.36464	8.55e-05
Liver	ENSSSCG00000006590	-1.56113	2.18e-05	ENSSSCG00000029709	-1.3313	0.0346895	ENSSSCG00000033483	-1.36005	0.0269196
Liver	ENSSSCG00000032147	-1.55761	0.0237855	ENSSSCG00000035243	-1.32146	0.000417047	ENSSSCG00000039173	-1.3534	0.000110379
Liver	ENSSSCG00000035443	-1.55497	5.29e-06	ENSSSCG00000039416	-1.31707	0.000280611	ENSSSCG00000000024	-1.34949	0.000134815
Liver	ENSSSCG00000016260	-1.55434	0.00404462	ENSSSCG00000002887	-1.3118	0.00231725	ENSSSCG00000015270	-1.34922	8.82e-05
Liver	ENSSSCG00000031114	-1.54875	0.0103848	ENSSSCG00000002306	-1.3111	0.00389211	ENSSSCG00000004607	-1.34345	0.000233463
Liver	ENSSSCG00000004017	-1.54768	1.93e-06	ENSSSCG00000025286	-1.3106	0.00289899	ENSSSCG00000009144	-1.34038	8.54e-05
Liver	ENSSSCG00000040381	-1.54297	3.69e-06	ENSSSCG00000035366	-1.31056	0.000177374	ENSSSCG00000021038	-1.33716	0.000105334
Liver	ENSSSCG00000015627	-1.53729	0.0372271	ENSSSCG00000017082	-1.30952	0.000149778	ENSSSCG00000026718	-1.33711	0.013102
Liver	ENSSSCG00000040681	-1.53612	0.0336568	ENSSSCG00000013787	-1.30897	0.00217815	ENSSSCG00000038032	-1.3361	0.000110379
Liver	ENSSSCG00000029990	-1.52664	2.85e-06	ENSSSCG00000032151	-1.30606	0.000208301	ENSSSCG00000033608	-1.3341	0.000259687
Liver	ENSSSCG00000005948	-1.51965	7.38e-05	ENSSSCG00000036135	-1.29747	0.000179952	ENSSSCG00000011426	-1.32833	0.000183619
Liver	ENSSSCG00000036224	-1.5195	3.25e-06	ENSSSCG00000006734	-1.297	0.0284594	ENSSSCG00000010483	-1.32516	0.00349108
Liver	ENSSSCG00000036452	-1.51911	0.000320705	ENSSSCG00000008159	-1.29302	0.0351372	ENSSSCG00000005923	-1.31441	0.0408358
Liver	ENSSSCG00000002620	-1.51582	6.52e-05	ENSSSCG00000033696	-1.28875	0.00474723	ENSSSCG00000001560	-1.30872	0.00259629
Liver	ENSSSCG00000017696	-1.51542	0.0197827	ENSSSCG00000032698	-1.28812	0.00040996	ENSSSCG00000037234	-1.30727	0.00016275
Liver	ENSSSCG00000040729	-1.51468	0.000403762	ENSSSCG00000032679	-1.2878	0.00286184	ENSSSCG00000004484	-1.30398	0.000189923
Liver	ENSSSCG00000010992	-1.51253	1.22e-05	ENSSSCG00000031485	-1.28573	0.0278484	ENSSSCG00000023436	-1.29927	0.00306316
Liver	ENSSSCG00000025687	-1.51128	0.0129985	ENSSSCG00000032435	-1.2844	0.00103004	ENSSSCG00000023739	-1.29058	0.00361742
Liver	ENSSSCG00000012712	-1.50873	0.00118156	ENSSSCG00000037426	-1.28012	0.000498653	ENSSSCG00000034723	-1.2898	0.000184873
Liver	ENSSSCG00000031174	-1.50826	3.42e-06	ENSSSCG00000036654	-1.2782	0.000322909	ENSSSCG00000005008	-1.28582	0.0128265
Liver	ENSSSCG00000037641	-1.50374	0.00781792	ENSSSCG00000008073	-1.27138	0.00791742	ENSSSCG00000024161	-1.28297	0.000210818
Liver	ENSSSCG00000039146	-1.49138	6.45e-05	ENSSSCG00000015579	-1.25958	0.00629896	ENSSSCG00000036883	-1.27922	0.000369693
Liver	ENSSSCG00000006734	-1.4868	0.00324379	ENSSSCG00000037214	-1.24553	0.000980859	ENSSSCG00000016600	-1.27632	0.0237417
Liver	ENSSSCG00000003539	-1.48599	0.0116929	ENSSSCG00000007007	-1.24413	0.00686773	ENSSSCG00000029456	-1.27323	0.000360365
Liver	ENSSSCG00000023627	-1.4682	1.37e-05	ENSSSCG00000007170	-1.24373	0.000727968	ENSSSCG00000002929	-1.26961	0.00311029
Liver	ENSSSCG00000021745	-1.4648	0.0474607	ENSSSCG00000010404	-1.24195	0.000754005	ENSSSCG00000026402	-1.26173	0.00306253
Liver	ENSSSCG00000009798	-1.46456	4.59e-05	ENSSSCG00000030325	-1.24116	0.000671727	ENSSSCG00000009370	-1.25597	0.000326751
Liver	ENSSSCG00000032320	-1.46399	1.19e-05	ENSSSCG00000003805	-1.23785	0.000645659	ENSSSCG00000030325	-1.25324	0.00051033
Liver	ENSSSCG00000010505	-1.46062	0.0392705	ENSSSCG00000039703	-1.22892	0.000599139	ENSSSCG00000021651	-1.24746	0.00456716
Liver	ENSSSCG00000037514	-1.45886	4.01e-05	ENSSSCG00000007603	-1.21538	0.0074034	ENSSSCG00000004923	-1.24481	0.00120033
Liver	ENSSSCG00000032374	-1.45311	1.61e-05	ENSSSCG00000031477	-1.21371	0.00116355	ENSSSCG00000023915	-1.23851	0.000589455
Liver	ENSSSCG00000004318	-1.45197	0.00184007	ENSSSCG00000009011	-1.20421	0.00569679	ENSSSCG00000033735	-1.23496	0.000792246
Liver	ENSSSCG00000035483	-1.45191	0.000153034	ENSSSCG00000012014	-1.20345	0.00076466	ENSSSCG00000000857	-1.22817	0.00142934
Liver	ENSSSCG00000034087	-1.45165	0.000295796	ENSSSCG00000000642	-1.20341	0.0230161	ENSSSCG00000011896	-1.22099	0.000834988
Liver	ENSSSCG00000039147	-1.44893	4.27e-05	ENSSSCG00000021038	-1.19917	0.000824893	ENSSSCG00000022506	-1.21563	0.000540787
Liver	ENSSSCG00000036969	-1.44273	6.59e-05	ENSSSCG00000004017	-1.19866	0.000803784	ENSSSCG00000039522	-1.21527	0.000979336
Liver	ENSSSCG00000036626	-1.43961	0.00914158	ENSSSCG00000021651	-1.19863	0.00894291	ENSSSCG00000005970	-1.21117	0.000571192
Liver	ENSSSCG00000016183	-1.4382	0.0012662	ENSSSCG00000024784	-1.18913	0.0444831	ENSSSCG00000012960	-1.20991	0.00959085
Liver	ENSSSCG00000027030	-1.43623	0.0415219	ENSSSCG00000034064	-1.18546	0.0116954	ENSSSCG00000014219	-1.20012	0.00066122
Liver	ENSSSCG00000027911	-1.42962	0.00709247	ENSSSCG00000021569	-1.18534	0.00206611	ENSSSCG00000022402	-1.1995	0.000738678
Liver	ENSSSCG00000021059	-1.42848	0.0151494	ENSSSCG00000006288	-1.18033	0.0154781	ENSSSCG00000033858	-1.198	0.000878442
Liver	ENSSSCG00000004781	-1.42786	0.00188574	ENSSSCG00000036318	-1.17952	0.00629896	ENSSSCG00000039546	-1.19625	0.00324756
Liver	ENSSSCG00000037141	-1.4272	4.04e-05	ENSSSCG00000000760	-1.17925	0.00247965	ENSSSCG00000035243	-1.18849	0.00190191
Liver	ENSSSCG00000033329	-1.42057	0.000554151	ENSSSCG00000006966	-1.17911	0.00637002	ENSSSCG00000035276	-1.18569	0.0252937
Liver	ENSSSCG00000003483	-1.42041	0.000721781	ENSSSCG00000023871	-1.17281	0.0131936	ENSSSCG00000027331	-1.185	0.000842306
Liver	ENSSSCG00000000648	-1.41883	0.025265	ENSSSCG00000039102	-1.17263	0.00634168	ENSSSCG00000024043	-1.18167	0.000992414
Liver	ENSSSCG00000021749	-1.41869	0.0323816	ENSSSCG00000000916	-1.16738	0.00440674	ENSSSCG00000035715	-1.18137	0.00107548
Liver	ENSSSCG00000003047	-1.40817	0.00206668	ENSSSCG00000010772	-1.16723	0.00310914	ENSSSCG00000034905	-1.18112	0.000852926
Liver	ENSSSCG00000011579	-1.40752	0.0421784	ENSSSCG00000036814	-1.1651	0.001571	ENSSSCG00000031924	-1.17811	0.048541
Liver	ENSSSCG00000015067	-1.40664	1.98e-05	ENSSSCG00000011106	-1.16106	0.00138136	ENSSSCG00000007410	-1.17797	0.008749
Liver	ENSSSCG00000011685	-1.4052	3.31e-05	ENSSSCG00000017861	-1.15626	0.00272882	ENSSSCG00000030150	-1.17765	0.000893132
Liver	ENSSSCG00000017358	-1.40436	0.000908388	ENSSSCG00000039986	-1.15592	0.00894291	ENSSSCG00000008162	-1.17476	0.000921894
Liver	ENSSSCG00000000061	-1.40126	2.41e-05	ENSSSCG00000003282	-1.15214	0.0239	ENSSSCG00000012769	-1.17352	0.00798626
Liver	ENSSSCG00000030877	-1.40085	0.00796417	ENSSSCG00000012376	-1.15175	0.00797954	ENSSSCG00000013425	-1.17131	0.00306253
Liver	ENSSSCG00000002464	-1.39729	7.96e-05	ENSSSCG00000029231	-1.14798	0.00622529	ENSSSCG00000000647	-1.17059	0.001759
Liver	ENSSSCG00000035037	-1.39467	2.55e-05	ENSSSCG00000033225	-1.13648	0.00725726	ENSSSCG00000038483	-1.16755	0.0195537
Liver	ENSSSCG00000033417	-1.39422	0.000123832	ENSSSCG00000034436	-1.13186	0.00465955	ENSSSCG00000007043	-1.15697	0.00139418
Liver	ENSSSCG00000040363	-1.39043	0.00052086	ENSSSCG00000036127	-1.1234	0.0073416	ENSSSCG00000021675	-1.15261	0.021169
Liver	ENSSSCG00000010860	-1.38904	2.72e-05	ENSSSCG00000024018	-1.12318	0.0039382	ENSSSCG00000007170	-1.15101	0.0021074
Liver	ENSSSCG00000009631	-1.38308	0.000429383	ENSSSCG00000006359	-1.12116	0.0111594	ENSSSCG00000035937	-1.15028	0.00149345
Liver	ENSSSCG00000024236	-1.37814	0.00767919	ENSSSCG00000004670	-1.12105	0.0146413	ENSSSCG00000038027	-1.14972	0.0333988
Liver	ENSSSCG00000008978	-1.37755	0.00111853	ENSSSCG00000040363	-1.1153	0.0173486	ENSSSCG00000027847	-1.1454	0.00426916
Liver	ENSSSCG00000011178	-1.37299	0.0212168	ENSSSCG00000014048	-1.10571	0.00422198	ENSSSCG00000017694	-1.14404	0.00142654
Liver	ENSSSCG00000032679	-1.37075	0.0006829	ENSSSCG00000026210	-1.10179	0.0124039	ENSSSCG00000006338	-1.13525	0.00466916
Liver	ENSSSCG00000040637	-1.36645	0.0277448	ENSSSCG00000015014	-1.09155	0.0230161	ENSSSCG00000028875	-1.1343	0.00220381
Liver	ENSSSCG00000032877	-1.36408	0.00123853	ENSSSCG00000004789	-1.08727	0.00392042	ENSSSCG00000016746	-1.13351	0.00169307
Liver	ENSSSCG00000006288	-1.36313	0.00145995	ENSSSCG00000010746	-1.08006	0.00504623	ENSSSCG00000006580	-1.13275	0.00914058
Liver	ENSSSCG00000040772	-1.35941	0.0114144	ENSSSCG00000038032	-1.07986	0.00432173	ENSSSCG00000012456	-1.13073	0.0139492
Liver	ENSSSCG00000018063	-1.35447	5.11e-05	ENSSSCG00000001560	-1.07852	0.0262456	ENSSSCG00000004342	-1.12925	0.00435706
Liver	ENSSSCG00000023738	-1.35339	4.74e-05	ENSSSCG00000006940	-1.07594	0.00457858	ENSSSCG00000012620	-1.126	0.00274591
Liver	ENSSSCG00000001716	-1.3513	0.0190246	ENSSSCG00000011965	-1.06824	0.0361126	ENSSSCG00000000807	-1.12597	0.00423299
Liver	ENSSSCG00000002383	-1.34765	6.67e-05	ENSSSCG00000036203	-1.06218	0.0129469	ENSSSCG00000011973	-1.125	0.00765377
Liver	ENSSSCG00000031037	-1.3453	8.08e-05	ENSSSCG00000009370	-1.06124	0.00510666	ENSSSCG00000000748	-1.11994	0.00604152
Liver	ENSSSCG00000025795	-1.34473	0.000106066	ENSSSCG00000038610	-1.06077	0.0128455	ENSSSCG00000032056	-1.11893	0.00227366
Liver	ENSSSCG00000015285	-1.34431	0.00262974	ENSSSCG00000000681	-1.06063	0.00629896	ENSSSCG00000007032	-1.11651	0.00364333
Liver	ENSSSCG00000021006	-1.33504	0.000213242	ENSSSCG00000010483	-1.05993	0.0365003	ENSSSCG00000011521	-1.11372	0.012836
Liver	ENSSSCG00000034660	-1.33432	0.0423518	ENSSSCG00000035825	-1.04321	0.011852	ENSSSCG00000005426	-1.11031	0.00349108
Liver	ENSSSCG00000032163	-1.32642	0.00101732	ENSSSCG00000035379	-1.04216	0.006833	ENSSSCG00000006481	-1.10659	0.00384225
Liver	ENSSSCG00000015579	-1.32483	0.0018188	ENSSSCG00000024823	-1.04052	0.00716372	ENSSSCG00000008073	-1.10487	0.0221461
Liver	ENSSSCG00000037307	-1.32453	0.000133602	ENSSSCG00000039804	-1.03969	0.0335728	ENSSSCG00000015742	-1.10435	0.00688779
Liver	ENSSSCG00000029709	-1.31974	0.0239485	ENSSSCG00000033813	-1.03518	0.017792	ENSSSCG00000033730	-1.09643	0.0265735
Liver	ENSSSCG00000026402	-1.31395	0.011124	ENSSSCG00000036956	-1.02989	0.00758429	ENSSSCG00000033051	-1.09196	0.00518895
Liver	ENSSSCG00000034312	-1.31156	0.00104523	ENSSSCG00000011717	-1.02704	0.0120188	ENSSSCG00000023328	-1.09012	0.0411788
Liver	ENSSSCG00000037913	-1.31103	0.00100109	ENSSSCG00000032340	-1.02198	0.00892054	ENSSSCG00000010575	-1.08988	0.00332437
Liver	ENSSSCG00000014900	-1.31006	0.000126618	ENSSSCG00000003768	-1.02083	0.0296235	ENSSSCG00000011811	-1.08869	0.00433914
Liver	ENSSSCG00000037475	-1.30953	0.0301292	ENSSSCG00000014833	-1.02029	0.00952737	ENSSSCG00000024418	-1.08728	0.00325562
Liver	ENSSSCG00000016453	-1.30732	0.000118776	ENSSSCG00000015270	-1.01798	0.00883362	ENSSSCG00000038867	-1.08722	0.00332304
Liver	ENSSSCG00000034689	-1.30011	0.000848584	ENSSSCG00000008966	-1.01525	0.0131579	ENSSSCG00000037433	-1.08639	0.0280328
Liver	ENSSSCG00000023871	-1.29959	0.00241098	ENSSSCG00000006987	-1.01491	0.00830957	ENSSSCG00000032715	-1.08616	0.00392478
Liver	ENSSSCG00000010298	-1.29542	0.0224379	ENSSSCG00000027119	-1.01349	0.010636	ENSSSCG00000021082	-1.08255	0.0175917
Liver	ENSSSCG00000004281	-1.29343	0.000369179	ENSSSCG00000032398	-1.01048	0.0371922	ENSSSCG00000010892	-1.07896	0.00753626
Liver	ENSSSCG00000038204	-1.2927	0.00322982	ENSSSCG00000015326	-1.00892	0.00884551	ENSSSCG00000011727	-1.0788	0.0435203
Liver	ENSSSCG00000030582	-1.2912	0.000320761	ENSSSCG00000035715	-1.00714	0.0108762	ENSSSCG00000000681	-1.07796	0.00426636
Liver	ENSSSCG00000004677	-1.29039	0.00707446	ENSSSCG00000030268	-1.00071	0.00980306	ENSSSCG00000017422	-1.07416	0.00411152
Liver	ENSSSCG00000032419	-1.2883	0.0343072	ENSSSCG00000021443	-1.00051	0.00989257	ENSSSCG00000003282	-1.07366	0.0341428
Liver	ENSSSCG00000007760	-1.28584	0.00195158	ENSSSCG00000001672	1.00766	0.0362271	ENSSSCG00000035064	-1.07076	0.00419167
Liver	ENSSSCG00000036983	-1.28428	0.000189497	ENSSSCG00000003147	1.00925	0.0172072	ENSSSCG00000005608	-1.06883	0.00500977
Liver	ENSSSCG00000032857	-1.27863	0.00068031	ENSSSCG00000024860	1.01297	0.0208862	ENSSSCG00000038252	-1.06751	0.0465487
Liver	ENSSSCG00000034426	-1.27733	0.02838	ENSSSCG00000017640	1.0136	0.00902481	ENSSSCG00000040707	-1.0674	0.049293
Liver	ENSSSCG00000003157	-1.2764	0.000856998	ENSSSCG00000004033	1.0141	0.0323949	ENSSSCG00000001566	-1.06178	0.0443893
Liver	ENSSSCG00000030113	-1.27448	0.021014	ENSSSCG00000036965	1.01813	0.00811405	ENSSSCG00000031888	-1.05964	0.00423299
Liver	ENSSSCG00000017498	-1.27421	0.000327621	ENSSSCG00000028443	1.02331	0.0446491	ENSSSCG00000010404	-1.05477	0.00624839
Liver	ENSSSCG00000018093	-1.27186	0.00086608	ENSSSCG00000012347	1.03097	0.00766112	ENSSSCG00000012832	-1.05416	0.00596708
Liver	ENSSSCG00000003755	-1.27179	0.000271027	ENSSSCG00000004087	1.0322	0.0120473	ENSSSCG00000026318	-1.04666	0.0357874
Liver	ENSSSCG00000005609	-1.26619	0.000213242	ENSSSCG00000026248	1.03322	0.01234	ENSSSCG00000015600	-1.04602	0.0476541
Liver	ENSSSCG00000004167	-1.26482	0.0408213	ENSSSCG00000031361	1.03408	0.00847477	ENSSSCG00000015311	-1.04339	0.00491984
Liver	ENSSSCG00000030775	-1.25569	0.000342558	ENSSSCG00000022797	1.0356	0.00654959	ENSSSCG00000033822	-1.03931	0.00518895
Liver	ENSSSCG00000040648	-1.2549	0.00139536	ENSSSCG00000000121	1.03713	0.0174383	ENSSSCG00000010267	-1.03926	0.0193867
Liver	ENSSSCG00000032416	-1.25458	0.000472669	ENSSSCG00000003565	1.04063	0.00654911	ENSSSCG00000016754	-1.03607	0.00618189
Liver	ENSSSCG00000009374	-1.24728	0.00482822	ENSSSCG00000035077	1.0454	0.00629605	ENSSSCG00000026417	-1.0357	0.00618189
Liver	ENSSSCG00000000997	-1.24484	0.000342954	ENSSSCG00000006957	1.0458	0.0162591	ENSSSCG00000039700	-1.03339	0.0248307
Liver	ENSSSCG00000036654	-1.24267	0.000369179	ENSSSCG00000029395	1.0494	0.00677733	ENSSSCG00000023426	-1.0321	0.00573382
Liver	ENSSSCG00000037094	-1.23908	0.000427155	ENSSSCG00000012179	1.05124	0.00894291	ENSSSCG00000008624	-1.03097	0.0058971
Liver	ENSSSCG00000013294	-1.23724	0.000695306	ENSSSCG00000020439	1.06039	0.0209756	ENSSSCG00000015340	-1.03082	0.00692513
Liver	ENSSSCG00000023192	-1.23441	0.00104914	ENSSSCG00000022347	1.0692	0.00701584	ENSSSCG00000012676	-1.03026	0.0058971
Liver	ENSSSCG00000037214	-1.23378	0.000781647	ENSSSCG00000010792	1.07922	0.0266795	ENSSSCG00000004616	-1.02783	0.00599968
Liver	ENSSSCG00000021222	-1.23039	0.00100944	ENSSSCG00000003140	1.07957	0.004333	ENSSSCG00000013378	-1.02685	0.023171
Liver	ENSSSCG00000022128	-1.21982	0.000469957	ENSSSCG00000001683	1.08324	0.00395494	ENSSSCG00000028981	-1.0227	0.0129705
Liver	ENSSSCG00000040134	-1.20457	0.00405258	ENSSSCG00000023672	1.08385	0.0401825	ENSSSCG00000014232	-1.02054	0.0073318
Liver	ENSSSCG00000040961	-1.19885	0.00293251	ENSSSCG00000035152	1.08612	0.00375344	ENSSSCG00000013393	-1.01973	0.00752626
Liver	ENSSSCG00000004678	-1.19746	0.00472501	ENSSSCG00000015140	1.08666	0.00344397	ENSSSCG00000027017	-1.01559	0.00717823
Liver	ENSSSCG00000027002	-1.19567	0.0187727	ENSSSCG00000032922	1.09228	0.0104912	ENSSSCG00000022504	-1.01226	0.0104957
Liver	ENSSSCG00000028322	-1.1934	0.00058685	ENSSSCG00000014871	1.0982	0.00292471	ENSSSCG00000000916	-1.01196	0.0165921
Liver	ENSSSCG00000018056	-1.18882	0.000936831	ENSSSCG00000004225	1.09903	0.00436933	ENSSSCG00000004961	-1.01067	0.0220767
Liver	ENSSSCG00000000492	-1.18285	0.00188574	ENSSSCG00000010427	1.09939	0.00292471	ENSSSCG00000011437	-1.00749	0.00737068
Liver	ENSSSCG00000007932	-1.18113	0.000689555	ENSSSCG00000025681	1.12224	0.0168812	ENSSSCG00000022404	-1.00738	0.007617
Liver	ENSSSCG00000035971	-1.17802	0.0011453	ENSSSCG00000004510	1.1308	0.00194698	ENSSSCG00000023298	-1.00692	0.00821034
Liver	ENSSSCG00000000289	-1.17785	0.00444688	ENSSSCG00000032298	1.13233	0.0138526	ENSSSCG00000011049	-1.00565	0.0101734
Liver	ENSSSCG00000009233	-1.17444	0.000913806	ENSSSCG00000013989	1.14909	0.015187	ENSSSCG00000036700	-1.00509	0.00964579
Liver	ENSSSCG00000040986	-1.17372	0.0103848	ENSSSCG00000027621	1.1508	0.0104547	ENSSSCG00000031398	-1.00487	0.00958384
Liver	ENSSSCG00000009687	-1.17356	0.00338103	ENSSSCG00000039268	1.15221	0.0098887	ENSSSCG00000023441	-1.00456	0.0116294
Liver	ENSSSCG00000004181	-1.16995	0.000811052	ENSSSCG00000011846	1.15294	0.0138808	ENSSSCG00000015073	-1.00405	0.0128403
Liver	ENSSSCG00000009592	-1.1637	0.000908388	ENSSSCG00000011000	1.15313	0.00139862	ENSSSCG00000014347	-1.00322	0.0155385
Liver	ENSSSCG00000006588	-1.16305	0.00166451	ENSSSCG00000032354	1.15636	0.0365003	ENSSSCG00000008072	-1.00266	0.0132345
Liver	ENSSSCG00000003382	-1.16278	0.0187727	ENSSSCG00000032661	1.16546	0.00421716	ENSSSCG00000038958	-1.00182	0.0119357
Liver	ENSSSCG00000033225	-1.1621	0.00345957	ENSSSCG00000023329	1.16664	0.00269109	ENSSSCG00000036965	-1.00114	0.00821034
Liver	ENSSSCG00000015334	-1.15973	0.000900932	ENSSSCG00000034220	1.17516	0.00106686	ENSSSCG00000017526	1.00321	0.00806365
Liver	ENSSSCG00000017752	-1.15843	0.000927202	ENSSSCG00000033735	1.17895	0.0012959	ENSSSCG00000000132	1.00814	0.0277505
Liver	ENSSSCG00000015846	-1.15687	0.00100944	ENSSSCG00000004332	1.18122	0.00184357	ENSSSCG00000008615	1.01038	0.0110878
Liver	ENSSSCG00000006298	-1.15511	0.0118997	ENSSSCG00000001625	1.18432	0.00107096	ENSSSCG00000032802	1.01243	0.0134369
Liver	ENSSSCG00000007770	-1.15437	0.00100109	ENSSSCG00000000206	1.18612	0.0407637	ENSSSCG00000023141	1.01473	0.00993389
Liver	ENSSSCG00000016175	-1.15193	0.02468	ENSSSCG00000001804	1.19977	0.000791697	ENSSSCG00000033452	1.01513	0.0212224
Liver	ENSSSCG00000011298	-1.14733	0.00190915	ENSSSCG00000007978	1.20096	0.000867812	ENSSSCG00000026850	1.01516	0.00952318
Liver	ENSSSCG00000033457	-1.13894	0.00372261	ENSSSCG00000038780	1.21614	0.0248057	ENSSSCG00000015894	1.01528	0.00682005
Liver	ENSSSCG00000033321	-1.13704	0.0012497	ENSSSCG00000038374	1.24034	0.00085795	ENSSSCG00000002852	1.02036	0.00717823
Liver	ENSSSCG00000039804	-1.1357	0.00897307	ENSSSCG00000040510	1.24765	0.0265012	ENSSSCG00000001860	1.02425	0.0142189
Liver	ENSSSCG00000000653	-1.13562	0.00869396	ENSSSCG00000014156	1.25961	0.000317261	ENSSSCG00000037910	1.02984	0.00599367
Liver	ENSSSCG00000014091	-1.13412	0.0224379	ENSSSCG00000006948	1.26067	0.00721872	ENSSSCG00000032328	1.02999	0.0115712
Liver	ENSSSCG00000033452	-1.13259	0.0054464	ENSSSCG00000010629	1.28089	0.000828237	ENSSSCG00000017565	1.03344	0.008749
Liver	ENSSSCG00000038991	-1.13004	0.00150064	ENSSSCG00000034358	1.28415	0.000413132	ENSSSCG00000010428	1.03752	0.0181603
Liver	ENSSSCG00000035379	-1.11629	0.00181916	ENSSSCG00000034632	1.29234	0.000208301	ENSSSCG00000028322	1.0378	0.0054191
Liver	ENSSSCG00000025188	-1.11617	0.0016698	ENSSSCG00000014943	1.30103	0.00622529	ENSSSCG00000001421	1.04433	0.00841797
Liver	ENSSSCG00000000577	-1.11451	0.00161871	ENSSSCG00000037067	1.30305	0.0297872	ENSSSCG00000037878	1.04758	0.00811954
Liver	ENSSSCG00000012376	-1.11358	0.00818283	ENSSSCG00000034049	1.31008	0.000208301	ENSSSCG00000000455	1.04934	0.0145681
Liver	ENSSSCG00000018083	-1.10452	0.0142839	ENSSSCG00000033997	1.32422	0.000196008	ENSSSCG00000009687	1.05005	0.0146378
Liver	ENSSSCG00000013369	-1.10407	0.00298262	ENSSSCG00000013270	1.32959	0.000116114	ENSSSCG00000034633	1.0516	0.0117269
Liver	ENSSSCG00000002720	-1.10341	0.0169019	ENSSSCG00000017347	1.33296	0.0414066	ENSSSCG00000039850	1.05497	0.00430862
Liver	ENSSSCG00000029239	-1.09935	0.00343236	ENSSSCG00000034345	1.3395	0.000281867	ENSSSCG00000002013	1.05585	0.00426916
Liver	ENSSSCG00000002479	-1.09925	0.00197935	ENSSSCG00000015445	1.3474	0.00139862	ENSSSCG00000002277	1.06268	0.0205308
Liver	ENSSSCG00000000291	-1.0986	0.0290461	ENSSSCG00000036119	1.35598	0.0149809	ENSSSCG00000032928	1.06504	0.0368619
Liver	ENSSSCG00000015065	-1.09661	0.00218256	ENSSSCG00000038839	1.37051	0.000441143	ENSSSCG00000004322	1.06539	0.0446409
Liver	ENSSSCG00000012926	-1.09557	0.00205424	ENSSSCG00000033702	1.3802	0.00101548	ENSSSCG00000023627	1.06785	0.00492567
Liver	ENSSSCG00000016247	-1.09469	0.00519005	ENSSSCG00000037524	1.38078	0.0362524	ENSSSCG00000011297	1.06796	0.00384225
Liver	ENSSSCG00000001822	-1.09082	0.00261196	ENSSSCG00000023280	1.39618	0.0310908	ENSSSCG00000028620	1.06875	0.00374054
Liver	ENSSSCG00000029414	-1.08904	0.00333511	ENSSSCG00000028417	1.42656	0.000517303	ENSSSCG00000007336	1.06963	0.00795658
Liver	ENSSSCG00000007774	-1.08795	0.0360087	ENSSSCG00000006890	1.43442	4.45e-05	ENSSSCG00000002632	1.07022	0.0200621
Liver	ENSSSCG00000013370	-1.08627	0.00262974	ENSSSCG00000006796	1.43648	3.14e-05	ENSSSCG00000002475	1.07055	0.00367264
Liver	ENSSSCG00000008615	-1.08205	0.004133	ENSSSCG00000033701	1.44316	4.26e-05	ENSSSCG00000013010	1.0722	0.0112809
Liver	ENSSSCG00000039664	-1.08107	0.0358147	ENSSSCG00000000664	1.44396	0.0375176	ENSSSCG00000016857	1.07377	0.00353307
Liver	ENSSSCG00000037775	-1.07961	0.00257286	ENSSSCG00000003889	1.44839	2.74e-05	ENSSSCG00000034242	1.08013	0.00385011
Liver	ENSSSCG00000023305	-1.07807	0.00261664	ENSSSCG00000009351	1.45204	0.0209095	ENSSSCG00000032082	1.08048	0.0470113
Liver	ENSSSCG00000015645	-1.07395	0.00298183	ENSSSCG00000009062	1.47177	0.0129593	ENSSSCG00000015334	1.08665	0.00303393
Liver	ENSSSCG00000024305	-1.06775	0.00923898	ENSSSCG00000007370	1.47404	8.25e-05	ENSSSCG00000013864	1.08685	0.00337755
Liver	ENSSSCG00000000639	-1.06564	0.0313001	ENSSSCG00000015550	1.48497	8.57e-06	ENSSSCG00000031334	1.08967	0.00460043
Liver	ENSSSCG00000024029	-1.06232	0.00468019	ENSSSCG00000040446	1.49251	0.000754005	ENSSSCG00000038991	1.0903	0.00324756
Liver	ENSSSCG00000016620	-1.05882	0.00350205	ENSSSCG00000003148	1.50381	8.38e-06	ENSSSCG00000007370	1.09898	0.00815128
Liver	ENSSSCG00000036342	-1.05827	0.0187727	ENSSSCG00000018042	1.50608	0.0201807	ENSSSCG00000001863	1.09927	0.0090741
Liver	ENSSSCG00000033207	-1.05795	0.00333511	ENSSSCG00000034995	1.51818	8.25e-06	ENSSSCG00000039780	1.10242	0.00338542
Liver	ENSSSCG00000024408	-1.05794	0.0356704	ENSSSCG00000014128	1.5202	1.25e-05	ENSSSCG00000030122	1.10645	0.0342767
Liver	ENSSSCG00000037390	-1.05456	0.00954075	ENSSSCG00000031154	1.52564	7.24e-06	ENSSSCG00000010860	1.10726	0.00230642
Liver	ENSSSCG00000027991	-1.05316	0.00479761	ENSSSCG00000011360	1.5301	0.000250373	ENSSSCG00000024537	1.11231	0.00242956
Liver	ENSSSCG00000017526	-1.04881	0.00392174	ENSSSCG00000015267	1.53297	0.0412155	ENSSSCG00000026473	1.11505	0.00213915
Liver	ENSSSCG00000011729	-1.04742	0.0142839	ENSSSCG00000036933	1.57309	4.74e-06	ENSSSCG00000004318	1.11597	0.0308292
Liver	ENSSSCG00000013335	-1.04713	0.00383896	ENSSSCG00000002012	1.57622	0.00259352	ENSSSCG00000032538	1.11697	0.0103016
Liver	ENSSSCG00000010772	-1.04663	0.00841983	ENSSSCG00000003893	1.5788	7.98e-06	ENSSSCG00000033805	1.11703	0.008749
Liver	ENSSSCG00000014048	-1.04564	0.00562495	ENSSSCG00000014900	1.57955	4.46e-06	ENSSSCG00000000997	1.11743	0.00250307
Liver	ENSSSCG00000011186	-1.04273	0.00439156	ENSSSCG00000025253	1.58804	3.64e-05	ENSSSCG00000011176	1.11808	0.00679372
Liver	ENSSSCG00000010224	-1.04066	0.0410787	ENSSSCG00000037635	1.59365	7.59e-05	ENSSSCG00000017892	1.12018	0.0252929
Liver	ENSSSCG00000036437	-1.04031	0.0209519	ENSSSCG00000024084	1.62104	0.000556468	ENSSSCG00000017507	1.12024	0.0190845
Liver	ENSSSCG00000000910	-1.0396	0.00437533	ENSSSCG00000032315	1.62278	5.83e-06	ENSSSCG00000013369	1.12176	0.0031923
Liver	ENSSSCG00000018090	-1.03591	0.0105226	ENSSSCG00000023261	1.64903	0.0388671	ENSSSCG00000016368	1.1231	0.00266802
Liver	ENSSSCG00000017036	-1.03497	0.00932465	ENSSSCG00000038249	1.65529	8.17e-05	ENSSSCG00000015618	1.1235	0.00191687
Liver	ENSSSCG00000024045	-1.03493	0.00518745	ENSSSCG00000016401	1.66055	1.19e-05	ENSSSCG00000017637	1.12459	0.0153982
Liver	ENSSSCG00000009012	-1.0347	0.00914158	ENSSSCG00000013378	1.67156	1.42e-06	ENSSSCG00000031142	1.12631	0.0118371
Liver	ENSSSCG00000036669	-1.02812	0.0212155	ENSSSCG00000016403	1.6913	0.0284594	ENSSSCG00000032661	1.12695	0.00540163
Liver	ENSSSCG00000002341	-1.02735	0.00571881	ENSSSCG00000037070	1.7029	1.03e-06	ENSSSCG00000035077	1.13653	0.00169307
Liver	ENSSSCG00000023557	-1.027	0.0116631	ENSSSCG00000017141	1.71183	9.13e-06	ENSSSCG00000005609	1.13665	0.00170317
Liver	ENSSSCG00000032499	-1.02619	0.0497994	ENSSSCG00000034569	1.71889	3.23e-06	ENSSSCG00000003191	1.1405	0.00815401
Liver	ENSSSCG00000004902	-1.02571	0.00691134	ENSSSCG00000040638	1.76766	3.81e-08	ENSSSCG00000032950	1.14851	0.00142597
Liver	ENSSSCG00000032844	-1.02478	0.0166839	ENSSSCG00000001899	1.84965	0.0189267	ENSSSCG00000033997	1.15123	0.00190191
Liver	ENSSSCG00000000601	-1.02295	0.0478877	ENSSSCG00000013530	1.8566	1.1e-05	ENSSSCG00000009233	1.15179	0.00158665
Liver	ENSSSCG00000026532	-1.0198	0.0079794	ENSSSCG00000017498	1.87241	1.98e-07	ENSSSCG00000033114	1.15384	0.0186362
Liver	ENSSSCG00000036475	-1.018	0.0197437	ENSSSCG00000030998	1.87947	0.0332092	ENSSSCG00000007760	1.15554	0.00906384
Liver	ENSSSCG00000021569	-1.01257	0.0104705	ENSSSCG00000014422	1.89258	0.000243404	ENSSSCG00000001901	1.15702	0.00117048
Liver	ENSSSCG00000026454	-1.01188	0.0104705	ENSSSCG00000010607	1.90405	6.74e-05	ENSSSCG00000006099	1.15788	0.0328015
Liver	ENSSSCG00000016129	-1.0082	0.0102915	ENSSSCG00000028387	1.9051	5.48e-05	ENSSSCG00000034689	1.1629	0.00532042
Liver	ENSSSCG00000024954	-1.00189	0.0228364	ENSSSCG00000004157	1.92317	5.14e-08	ENSSSCG00000015525	1.16398	0.00142207
Liver	ENSSSCG00000036871	1.00179	0.00690399	ENSSSCG00000029567	1.92927	0.00780534	ENSSSCG00000006861	1.16823	0.00149345
Liver	ENSSSCG00000019556	1.00842	0.0181069	ENSSSCG00000015864	1.97753	2.17e-08	ENSSSCG00000037390	1.16863	0.00394306
Liver	ENSSSCG00000013505	1.01242	0.0314496	ENSSSCG00000029441	2.04845	0.00647716	ENSSSCG00000003047	1.1699	0.0196348
Liver	ENSSSCG00000005975	1.01446	0.00571437	ENSSSCG00000026864	2.09866	0.0129469	ENSSSCG00000010629	1.17237	0.00300438
Liver	ENSSSCG00000020706	1.0164	0.00555048	ENSSSCG00000024610	2.1268	0.0358292	ENSSSCG00000037509	1.18245	0.00146389
Liver	ENSSSCG00000006948	1.01668	0.0306676	ENSSSCG00000035421	2.18035	2.17e-08	ENSSSCG00000032557	1.18287	0.000982837
Liver	ENSSSCG00000013351	1.01854	0.00547402	ENSSSCG00000000271	2.18978	0.00780534	ENSSSCG00000025681	1.18294	0.00765025
Liver	ENSSSCG00000021597	1.02059	0.00841112	ENSSSCG00000034388	2.20777	2.12e-12	ENSSSCG00000038081	1.18412	0.000834988
Liver	ENSSSCG00000035998	1.02222	0.0220079	ENSSSCG00000030013	2.21013	0.0237913	ENSSSCG00000025253	1.18955	0.00540003
Liver	ENSSSCG00000004607	1.02238	0.0101169	ENSSSCG00000012755	2.21923	2.01e-12	ENSSSCG00000039272	1.19234	0.00446452
Liver	ENSSSCG00000028443	1.02443	0.0274036	ENSSSCG00000035299	2.26286	0.00210334	ENSSSCG00000031898	1.19286	0.0382148
Liver	ENSSSCG00000009877	1.02749	0.0408213	ENSSSCG00000002432	2.29422	0.0358292	ENSSSCG00000032588	1.19442	0.00476325
Liver	ENSSSCG00000010432	1.02762	0.00545211	ENSSSCG00000017751	2.38339	0.00910947	ENSSSCG00000022129	1.19722	0.00102946
Liver	ENSSSCG00000034949	1.0324	0.0202659	ENSSSCG00000036894	2.3968	0.000808848	ENSSSCG00000010829	1.20617	0.000621418
Liver	ENSSSCG00000036091	1.0363	0.00464919	ENSSSCG00000004894	2.43875	0.00568665	ENSSSCG00000037094	1.21693	0.000802025
Liver	ENSSSCG00000003914	1.04278	0.00405258	ENSSSCG00000021305	2.48397	1.2e-05	ENSSSCG00000018093	1.22131	0.00223197
Liver	ENSSSCG00000009209	1.04513	0.0301292	ENSSSCG00000014861	2.51452	2.35e-05	ENSSSCG00000008689	1.22147	0.00608875
Liver	ENSSSCG00000037433	1.0552	0.0291013	ENSSSCG00000017636	2.55699	1.09e-08	ENSSSCG00000007977	1.22796	0.000930385
Liver	ENSSSCG00000032063	1.0588	0.00386292	ENSSSCG00000037879	2.56745	0.00668357	ENSSSCG00000015747	1.22977	0.00112865
Liver	ENSSSCG00000028875	1.06087	0.00418547	ENSSSCG00000026680	2.65155	1.01e-05	ENSSSCG00000031037	1.23395	0.000571192
Liver	ENSSSCG00000009661	1.06093	0.00324379	ENSSSCG00000014117	2.65475	2.57e-08	ENSSSCG00000032181	1.2351	0.00240392
Liver	ENSSSCG00000038483	1.06186	0.0395432	ENSSSCG00000014727	2.68198	5.24e-18	ENSSSCG00000011726	1.23564	0.0063612
Liver	ENSSSCG00000013270	1.06421	0.00321732	ENSSSCG00000031373	2.68785	0.00365269	ENSSSCG00000022347	1.23565	0.000737415
Liver	ENSSSCG00000004284	1.0643	0.0110072	ENSSSCG00000006399	2.68892	0.0446491	ENSSSCG00000026978	1.23824	0.0342008
Liver	ENSSSCG00000036136	1.06758	0.00306955	ENSSSCG00000006618	2.71463	0.00246487	ENSSSCG00000009927	1.24328	0.00102593
Liver	ENSSSCG00000010133	1.06985	0.00302629	ENSSSCG00000035909	2.7183	0.00239742	ENSSSCG00000016453	1.24497	0.000399697
Liver	ENSSSCG00000029968	1.0729	0.0054464	ENSSSCG00000003481	2.74191	0.0349783	ENSSSCG00000014860	1.24542	0.000827031
Liver	ENSSSCG00000031888	1.07427	0.00281825	ENSSSCG00000023531	2.7683	0.00223302	ENSSSCG00000010610	1.24704	0.000387691
Liver	ENSSSCG00000013989	1.07639	0.0181069	ENSSSCG00000011133	2.80365	1.97e-19	ENSSSCG00000009498	1.24773	0.010675
Liver	ENSSSCG00000036883	1.07897	0.0039439	ENSSSCG00000034801	2.84252	0.0245002	ENSSSCG00000018083	1.2551	0.00534835
Liver	ENSSSCG00000029201	1.08103	0.00301346	ENSSSCG00000018072	3.02802	0.00110723	ENSSSCG00000033003	1.26298	0.000886992
Liver	ENSSSCG00000034702	1.08179	0.0067396	ENSSSCG00000026232	3.04575	0.00865909	ENSSSCG00000002464	1.26449	0.000737415
Liver	ENSSSCG00000017471	1.08236	0.0237855	ENSSSCG00000001682	3.05002	0.00791742	ENSSSCG00000003755	1.26552	0.000421071
Liver	ENSSSCG00000001629	1.08246	0.0273525	ENSSSCG00000006857	3.24236	0.0343464	ENSSSCG00000001822	1.26613	0.000317674
Liver	ENSSSCG00000014803	1.08353	0.0134678	ENSSSCG00000021696	3.25756	0.00230557	ENSSSCG00000029990	1.26743	0.00027041
Liver	ENSSSCG00000001073	1.0886	0.00288244	ENSSSCG00000006604	3.31738	0.000118499	ENSSSCG00000040651	1.27082	0.000581239
Liver	ENSSSCG00000029796	1.08988	0.00364486	ENSSSCG00000034118	3.34765	0.0248057	ENSSSCG00000006465	1.27305	0.0312727
Liver	ENSSSCG00000026181	1.09003	0.00296148	ENSSSCG00000038523	3.54801	0.00848108	ENSSSCG00000002761	1.27496	0.00337755
Liver	ENSSSCG00000023436	1.09085	0.0201837	ENSSSCG00000030694	3.96261	7.23e-16	ENSSSCG00000035817	1.27715	0.00306253
Liver	ENSSSCG00000007748	1.09574	0.00261196	ENSSSCG00000040051	4.06686	0.000357214	ENSSSCG00000028277	1.28395	0.00717823
Liver	ENSSSCG00000038839	1.09597	0.00624991	ENSSSCG00000017465	4.52945	1.54e-28	ENSSSCG00000034827	1.28466	0.00137685
Liver	ENSSSCG00000008959	1.09601	0.0054283	ENSSSCG00000021271	4.56949	0.0341665	ENSSSCG00000039147	1.2852	0.000571192
Liver	ENSSSCG00000005047	1.09606	0.00350837	ENSSSCG00000038127	4.57103	0.0341114	ENSSSCG00000031248	1.2868	0.0155459
Liver	ENSSSCG00000034905	1.10314	0.00188475	ENSSSCG00000009662	4.58465	0.033176	ENSSSCG00000027935	1.29087	0.00867736
Liver	ENSSSCG00000008702	1.10431	0.00261664	ENSSSCG00000004849	4.60042	0.0319056	ENSSSCG00000018061	1.29375	0.000183619
Liver	ENSSSCG00000040751	1.11075	0.00258535	ENSSSCG00000024092	4.67919	0.0236714	ENSSSCG00000000576	1.30705	0.000135693
Liver	ENSSSCG00000025447	1.1135	0.0017672	ENSSSCG00000033590	4.70981	0.0218794	ENSSSCG00000003729	1.30772	0.000135693
Liver	ENSSSCG00000001672	1.11397	0.0090621	ENSSSCG00000039627	4.7235	0.0211182	ENSSSCG00000013575	1.30911	0.0240464
Liver	ENSSSCG00000021082	1.11741	0.00979924	ENSSSCG00000017981	4.77042	0.0187747	ENSSSCG00000030113	1.30955	0.0197318
Liver	ENSSSCG00000038811	1.11763	0.0025586	ENSSSCG00000003073	4.84179	0.0136196	ENSSSCG00000026622	1.31034	0.000132907
Liver	ENSSSCG00000038429	1.11856	0.00440179	ENSSSCG00000001388	4.88017	1.85e-14	ENSSSCG00000004781	1.31088	0.00750111
Liver	ENSSSCG00000017371	1.1189	0.00169732	ENSSSCG00000004803	4.98392	0.00811405	ENSSSCG00000033541	1.31235	0.0330451
Liver	ENSSSCG00000032315	1.11979	0.00321732	ENSSSCG00000032769	5.05359	1.81e-08	ENSSSCG00000036322	1.316	0.000150039
Liver	ENSSSCG00000007351	1.12159	0.0187727	ENSSSCG00000036741	5.15885	0.00366578	ENSSSCG00000020872	1.31967	0.000243318
Liver	ENSSSCG00000038320	1.12586	0.00139804	ENSSSCG00000024634	5.27393	0.00213696	ENSSSCG00000031174	1.32116	0.000110379
Liver	ENSSSCG00000023441	1.12975	0.00230272	ENSSSCG00000025086	5.2788	0.00210334	ENSSSCG00000038249	1.32546	0.00397746
Liver	ENSSSCG00000037835	1.12987	0.00497202	ENSSSCG00000006605	5.43099	1.03e-10	ENSSSCG00000039252	1.32554	0.000295052
Liver	ENSSSCG00000000194	1.13554	0.00136641	ENSSSCG00000002552	5.44471	0.000824893	ENSSSCG00000013301	1.32674	0.0227447
Liver	ENSSSCG00000023915	1.13669	0.00173541	ENSSSCG00000031087	5.53365	0.000520265	ENSSSCG00000003893	1.3288	0.000317674
Liver	ENSSSCG00000028699	1.14031	0.00154558	ENSSSCG00000039443	5.54374	0.000449453	ENSSSCG00000027911	1.33503	0.0194634
Liver	ENSSSCG00000010475	1.14355	0.00154957	ENSSSCG00000006595	5.54389	0.000498653	ENSSSCG00000013785	1.34706	0.0320793
Liver	ENSSSCG00000010007	1.14766	0.0015785	ENSSSCG00000027022	5.61423	0.00032276	ENSSSCG00000040637	1.35484	0.0368619
Liver	ENSSSCG00000008773	1.15503	0.00104341	ENSSSCG00000010165	5.69232	0.000187504	ENSSSCG00000010480	1.35659	0.000834988
Liver	ENSSSCG00000012053	1.15927	0.00118156	ENSSSCG00000032280	5.72403	0.00015891	ENSSSCG00000028282	1.36578	6.14e-05
Liver	ENSSSCG00000011361	1.16315	0.00100109	ENSSSCG00000033182	5.79675	9.54e-05	ENSSSCG00000035955	1.36738	0.0480272
Liver	ENSSSCG00000032298	1.16472	0.00592392	ENSSSCG00000000251	5.86978	6.51e-14	ENSSSCG00000002479	1.38405	4.16e-05
Liver	ENSSSCG00000032905	1.16703	0.010001	ENSSSCG00000006592	5.90465	4.5e-05	ENSSSCG00000015285	1.38911	0.00270703
Liver	ENSSSCG00000034723	1.16831	0.000829157	ENSSSCG00000039352	6.15807	5.71e-23	ENSSSCG00000027991	1.38979	7.25e-05
Liver	ENSSSCG00000029264	1.17205	0.00771761	ENSSSCG00000035334	6.19728	1.07e-16	ENSSSCG00000012926	1.39217	3.51e-05
Liver	ENSSSCG00000013311	1.17303	0.0033728	ENSSSCG00000017980	6.34126	1.1e-06	ENSSSCG00000036475	1.39225	0.00057215
Liver	ENSSSCG00000000453	1.17435	0.000908388	ENSSSCG00000002882	6.78235	8.65e-09	ENSSSCG00000024029	1.39395	7.96e-05
Liver	ENSSSCG00000033941	1.18221	0.00500478	ENSSSCG00000030903	6.87917	2.86e-09	ENSSSCG00000017888	1.40738	3.58e-05
Liver	ENSSSCG00000006969	1.1829	0.000936831	ENSSSCG00000000248	6.89212	6.24e-52	ENSSSCG00000011945	1.41582	0.00599367
Liver	ENSSSCG00000003158	1.18473	0.000787409	ENSSSCG00000026339	6.95915	1.01e-09	ENSSSCG00000006791	1.41671	0.000332734
Liver	ENSSSCG00000004454	1.1946	0.00129065	ENSSSCG00000015126	7.32021	5.66e-12	ENSSSCG00000037514	1.42564	0.000105334
Liver	ENSSSCG00000015742	1.19507	0.00195101	ENSSSCG00000037666	7.42837	1.11e-12	ENSSSCG00000018042	1.42732	0.0273445
Liver	ENSSSCG00000040839	1.19955	0.00262026	ENSSSCG00000023254	7.49748	4.53e-54	ENSSSCG00000036632	1.43359	0.000124477
Liver	ENSSSCG00000035152	1.20165	0.000542324	ENSSSCG00000020694	7.57948	8.04e-14	ENSSSCG00000036437	1.43564	0.000621418
Liver	ENSSSCG00000026861	1.20244	0.0390533	ENSSSCG00000022269	8.11863	3.64e-18	ENSSSCG00000007978	1.43714	2.25e-05
Liver	ENSSSCG00000001234	1.20362	0.00106161	ENSSSCG00000017444	8.18293	9.69e-19	ENSSSCG00000038954	1.44467	1.63e-05
Liver	ENSSSCG00000006239	1.20784	0.000603244	ENSSSCG00000036362	8.21353	4.29e-19	ENSSSCG00000039761	1.46161	1.12e-05
Liver	ENSSSCG00000013933	1.20912	0.00405258	ENSSSCG00000017445	10.0025	6.59e-40	ENSSSCG00000024911	1.46935	9.33e-06
Liver	ENSSSCG00000003227	1.21231	0.0177592				ENSSSCG00000017717	1.47211	0.00349485
Liver	ENSSSCG00000034569	1.21981	0.00148784				ENSSSCG00000003669	1.47285	9.08e-06
Liver	ENSSSCG00000038374	1.22021	0.000750984				ENSSSCG00000028387	1.47827	0.0058971
Liver	ENSSSCG00000000978	1.22252	0.00435552				ENSSSCG00000037524	1.48124	0.0145105
Liver	ENSSSCG00000036724	1.22613	0.000429383				ENSSSCG00000016247	1.48536	4.65e-05
Liver	ENSSSCG00000036706	1.23927	0.0276517				ENSSSCG00000036787	1.48862	0.000571192
Liver	ENSSSCG00000021434	1.24729	0.0472536				ENSSSCG00000013501	1.4912	6.31e-06
Liver	ENSSSCG00000024796	1.25035	0.0345711				ENSSSCG00000011178	1.50234	0.0152041
Liver	ENSSSCG00000023434	1.25352	0.000385412				ENSSSCG00000012030	1.50356	0.0103166
Liver	ENSSSCG00000000413	1.25729	0.0449744				ENSSSCG00000002620	1.5069	0.00010866
Liver	ENSSSCG00000037234	1.26044	0.000245818				ENSSSCG00000015550	1.50747	5.01e-06
Liver	ENSSSCG00000014079	1.26333	0.00771761				ENSSSCG00000032354	1.51547	0.00102584
Liver	ENSSSCG00000036118	1.26631	0.000872711				ENSSSCG00000003565	1.51653	4.64e-06
Liver	ENSSSCG00000001683	1.26899	0.000206384				ENSSSCG00000013730	1.51892	0.0316324
Liver	ENSSSCG00000014219	1.27554	0.000162889				ENSSSCG00000040054	1.52243	0.0476541
Liver	ENSSSCG00000002754	1.29182	0.000145821				ENSSSCG00000036969	1.52625	3.32e-05
Liver	ENSSSCG00000021676	1.29341	0.0248882				ENSSSCG00000033382	1.52646	0.0343473
Liver	ENSSSCG00000035307	1.29371	0.000227841				ENSSSCG00000004746	1.52802	5.65e-06
Liver	ENSSSCG00000027847	1.29528	0.00052086				ENSSSCG00000004159	1.53273	0.045147
Liver	ENSSSCG00000033608	1.29638	0.000320761				ENSSSCG00000009351	1.53596	0.00798626
Liver	ENSSSCG00000032056	1.29745	0.000140417				ENSSSCG00000015065	1.54555	2.88e-06
Liver	ENSSSCG00000040118	1.3041	0.00129065				ENSSSCG00000015067	1.54856	2.24e-06
Liver	ENSSSCG00000015340	1.3077	0.000135354				ENSSSCG00000038688	1.55007	0.000110379
Liver	ENSSSCG00000000748	1.32288	0.000357304				ENSSSCG00000040440	1.55928	0.00203684
Liver	ENSSSCG00000029549	1.32998	0.034969				ENSSSCG00000037307	1.56678	4.02e-06
Liver	ENSSSCG00000029268	1.33001	0.00147045				ENSSSCG00000038099	1.57656	0.0209217
Liver	ENSSSCG00000038252	1.33641	0.00360452				ENSSSCG00000000061	1.57795	1.51e-06
Liver	ENSSSCG00000006512	1.33701	6.95e-05				ENSSSCG00000021305	1.59973	0.030461
Liver	ENSSSCG00000018462	1.34178	0.0209519				ENSSSCG00000034223	1.63074	0.000121887
Liver	ENSSSCG00000032922	1.34495	0.000348136				ENSSSCG00000009046	1.63738	0.0383449
Liver	ENSSSCG00000035837	1.34822	0.0412138				ENSSSCG00000015394	1.64908	0.00130213
Liver	ENSSSCG00000028927	1.3531	0.00173541				ENSSSCG00000009631	1.65218	2.79e-05
Liver	ENSSSCG00000033483	1.36063	0.0223858				ENSSSCG00000032691	1.65395	0.0111672
Liver	ENSSSCG00000012494	1.36084	4.74e-05				ENSSSCG00000004332	1.6698	7.03e-07
Liver	ENSSSCG00000006957	1.36247	0.000283276				ENSSSCG00000025085	1.67535	0.0064319
Liver	ENSSSCG00000012100	1.36386	0.00612963				ENSSSCG00000034220	1.68059	2.07e-07
Liver	ENSSSCG00000017694	1.36561	3.92e-05				ENSSSCG00000016397	1.69069	9.7e-06
Liver	ENSSSCG00000028981	1.37894	0.000116365				ENSSSCG00000007507	1.694	1.45e-07
Liver	ENSSSCG00000003147	1.3801	0.000125362				ENSSSCG00000006890	1.71443	2.62e-07
Liver	ENSSSCG00000023749	1.38109	3.02e-05				ENSSSCG00000037063	1.71905	0.0202145
Liver	ENSSSCG00000011437	1.38171	2.97e-05				ENSSSCG00000007949	1.72705	0.0145681
Liver	ENSSSCG00000029066	1.40155	2.16e-05				ENSSSCG00000022447	1.73741	2.36e-07
Liver	ENSSSCG00000000029	1.41089	0.000123832				ENSSSCG00000012712	1.73854	0.000239001
Liver	ENSSSCG00000006506	1.414	0.0179389				ENSSSCG00000032844	1.74057	5.03e-06
Liver	ENSSSCG00000026718	1.4228	0.00423766				ENSSSCG00000013417	1.74376	0.00027041
Liver	ENSSSCG00000039862	1.42451	1.88e-05				ENSSSCG00000009798	1.7449	9.33e-07
Liver	ENSSSCG00000024179	1.426	1.48e-05				ENSSSCG00000000082	1.75235	0.0113502
Liver	ENSSSCG00000035718	1.43297	0.0192871				ENSSSCG00000021873	1.75271	0.000214235
Liver	ENSSSCG00000003892	1.43532	1.81e-05				ENSSSCG00000035443	1.76329	2.3e-07
Liver	ENSSSCG00000004157	1.43653	5.58e-05				ENSSSCG00000023672	1.77845	1e-05
Liver	ENSSSCG00000033891	1.43702	0.0404018				ENSSSCG00000040729	1.79882	2.25e-05
Liver	ENSSSCG00000028911	1.4378	0.0437888				ENSSSCG00000006450	1.80946	0.00980758
Liver	ENSSSCG00000026297	1.43921	1.19e-05				ENSSSCG00000033819	1.83118	2.03e-08
Liver	ENSSSCG00000000111	1.44786	4.58e-05				ENSSSCG00000006116	1.83233	0.0450071
Liver	ENSSSCG00000014422	1.45423	0.00383896				ENSSSCG00000023261	1.84036	0.00797993
Liver	ENSSSCG00000028572	1.45669	1.08e-05				ENSSSCG00000028417	1.86285	4.79e-07
Liver	ENSSSCG00000003386	1.46908	0.000106781				ENSSSCG00000029879	1.88126	1.25e-07
Liver	ENSSSCG00000003551	1.47055	8.14e-06				ENSSSCG00000000271	1.88373	0.0372632
Liver	ENSSSCG00000026680	1.47605	0.00944299				ENSSSCG00000035299	1.88674	0.0237311
Liver	ENSSSCG00000008712	1.48564	0.00246374				ENSSSCG00000040770	1.88914	0.0342767
Liver	ENSSSCG00000040581	1.49251	5.02e-06				ENSSSCG00000011622	1.95047	0.0252929
Liver	ENSSSCG00000015436	1.50282	3.9e-06				ENSSSCG00000029567	1.96186	0.00443951
Liver	ENSSSCG00000003080	1.50325	0.0412554				ENSSSCG00000035863	1.97301	4.7e-10
Liver	ENSSSCG00000012769	1.50644	0.000101359				ENSSSCG00000039802	1.98025	0.0151309
Liver	ENSSSCG00000034557	1.5082	1.3e-05				ENSSSCG00000012380	1.98572	0.0147449
Liver	ENSSSCG00000014128	1.50856	9.75e-06				ENSSSCG00000032374	2.0123	5.28e-10
Liver	ENSSSCG00000012583	1.50941	3.46e-06				ENSSSCG00000004672	2.01977	1.21e-10
Liver	ENSSSCG00000000443	1.52246	3.36e-06				ENSSSCG00000034358	2.02855	3.69e-10
Liver	ENSSSCG00000035421	1.52892	0.000101531				ENSSSCG00000018063	2.02928	1.41e-10
Liver	ENSSSCG00000010631	1.54921	1.7e-06				ENSSSCG00000031414	2.04673	0.0443893
Liver	ENSSSCG00000008860	1.54997	0.00468019				ENSSSCG00000018076	2.07484	9.97e-11
Liver	ENSSSCG00000010607	1.55026	0.000811052				ENSSSCG00000004399	2.07633	0.0375717
Liver	ENSSSCG00000007437	1.55508	0.0352099				ENSSSCG00000004510	2.07663	3.17e-11
Liver	ENSSSCG00000022614	1.55969	1.26e-05				ENSSSCG00000017751	2.09856	0.0333988
Liver	ENSSSCG00000031398	1.57854	1.57e-06				ENSSSCG00000015617	2.10297	1.76e-11
Liver	ENSSSCG00000035064	1.57996	1.25e-06				ENSSSCG00000009495	2.1516	0.0480272
Liver	ENSSSCG00000029778	1.58365	0.0143632				ENSSSCG00000030879	2.15169	0.00717823
Liver	ENSSSCG00000020439	1.58554	3.31e-05				ENSSSCG00000033736	2.16252	4.57e-06
Liver	ENSSSCG00000001252	1.58837	1.25e-06				ENSSSCG00000029130	2.17796	1.55e-05
Liver	ENSSSCG00000022797	1.59879	6.62e-07				ENSSSCG00000021075	2.17947	0.0436749
Liver	ENSSSCG00000001235	1.602	2.85e-06				ENSSSCG00000039101	2.18055	0.000282764
Liver	ENSSSCG00000034632	1.61642	5.24e-07				ENSSSCG00000024347	2.21784	0.0174912
Liver	ENSSSCG00000008954	1.63228	1.13e-06				ENSSSCG00000027361	2.22403	0.0351013
Liver	ENSSSCG00000020045	1.63414	0.0408213				ENSSSCG00000007772	2.28204	0.0272016
Liver	ENSSSCG00000007286	1.63907	3e-07				ENSSSCG00000002012	2.29755	1.44e-07
Liver	ENSSSCG00000030150	1.65197	2.34e-07				ENSSSCG00000015677	2.35221	3.13e-05
Liver	ENSSSCG00000002980	1.6754	0.010939				ENSSSCG00000010992	2.38608	7.62e-13
Liver	ENSSSCG00000015120	1.68983	1.34e-07				ENSSSCG00000023254	2.39764	0.00620565
Liver	ENSSSCG00000036745	1.70356	0.0177308				ENSSSCG00000011349	2.41708	2.34e-11
Liver	ENSSSCG00000000857	1.70554	6.05e-07				ENSSSCG00000031154	2.43429	1.04e-14
Liver	ENSSSCG00000006846	1.70949	0.0182743				ENSSSCG00000009203	2.44774	0.0111533
Liver	ENSSSCG00000003148	1.71293	1.04e-07				ENSSSCG00000004040	2.48986	1.46e-13
Liver	ENSSSCG00000006290	1.71329	1.81e-07				ENSSSCG00000026605	2.53459	1.59e-07
Liver	ENSSSCG00000040446	1.71753	2.96e-05				ENSSSCG00000023852	2.54522	0.00219838
Liver	ENSSSCG00000006511	1.72404	6.68e-08				ENSSSCG00000002515	2.6036	3.08e-17
Liver	ENSSSCG00000039563	1.72842	0.0223858				ENSSSCG00000039940	2.65223	0.0107948
Liver	ENSSSCG00000016751	1.73083	5.09e-08				ENSSSCG00000015507	2.70019	0.00942177
Liver	ENSSSCG00000027017	1.74313	4.25e-08				ENSSSCG00000012993	2.70968	2.96e-17
Liver	ENSSSCG00000013044	1.74472	0.00497202				ENSSSCG00000015082	2.7651	0.0058971
Liver	ENSSSCG00000032911	1.74945	2.04e-07				ENSSSCG00000004492	2.78536	0.0259257
Liver	ENSSSCG00000034345	1.7539	2.26e-07				ENSSSCG00000014727	2.81458	1.24e-19
Liver	ENSSSCG00000033701	1.77624	7.78e-08				ENSSSCG00000015068	2.82112	8.68e-19
Liver	ENSSSCG00000010427	1.81677	7.81e-09				ENSSSCG00000014900	2.88962	8.06e-20
Liver	ENSSSCG00000010370	1.82724	0.00147045				ENSSSCG00000013415	2.89673	4.19e-12
Liver	ENSSSCG00000004923	1.837	5.31e-08				ENSSSCG00000036808	2.92558	6.11e-21
Liver	ENSSSCG00000027160	1.84142	0.00333511				ENSSSCG00000032896	2.92656	0.0120357
Liver	ENSSSCG00000021093	1.84563	0.0123201				ENSSSCG00000026564	2.93962	0.0107535
Liver	ENSSSCG00000011846	1.85706	2.83e-06				ENSSSCG00000001045	2.95849	3.08e-21
Liver	ENSSSCG00000034198	1.85887	0.0286689				ENSSSCG00000034388	2.96572	3.08e-21
Liver	ENSSSCG00000038196	1.86366	0.00127442				ENSSSCG00000004250	3.06865	0.00599367
Liver	ENSSSCG00000037268	1.87343	3.14e-09				ENSSSCG00000006716	3.08993	3.23e-22
Liver	ENSSSCG00000011286	1.88889	0.0343663				ENSSSCG00000033864	3.09483	1.84e-05
Liver	ENSSSCG00000014080	1.89416	1.35e-09				ENSSSCG00000020736	3.11103	0.0429802
Liver	ENSSSCG00000008618	1.91852	1.48e-09				ENSSSCG00000017498	3.14662	5.63e-21
Liver	ENSSSCG00000008118	1.95337	0.00479744				ENSSSCG00000024685	3.15634	0.00375363
Liver	ENSSSCG00000012103	1.9557	7.64e-05				ENSSSCG00000028931	3.17605	0.0333167
Liver	ENSSSCG00000010089	1.95989	0.00320205				ENSSSCG00000002432	3.23513	2.39e-05
Liver	ENSSSCG00000017636	1.96084	3.35e-06				ENSSSCG00000039704	3.28349	0.00160574
Liver	ENSSSCG00000011360	1.99251	4.18e-07				ENSSSCG00000037929	3.29749	0.0211038
Liver	ENSSSCG00000036933	2.01235	5.54e-10				ENSSSCG00000010442	3.52939	3.31e-17
Liver	ENSSSCG00000036965	2.01927	8.6e-11				ENSSSCG00000016401	3.7535	1.76e-28
Liver	ENSSSCG00000037850	2.03914	4.78e-06				ENSSSCG00000006857	3.7966	0.00191687
Liver	ENSSSCG00000031287	2.06573	0.0412138				ENSSSCG00000008205	3.85522	2.97e-07
Liver	ENSSSCG00000016872	2.08743	1.56e-11				ENSSSCG00000008832	4.21427	0.000112049
Liver	ENSSSCG00000036474	2.08956	0.0071872				ENSSSCG00000015301	4.37365	0.04538
Liver	ENSSSCG00000015864	2.11193	8.82e-10				ENSSSCG00000020750	4.38159	0.0447397
Liver	ENSSSCG00000031111	2.11233	0.00148784				ENSSSCG00000035377	4.39239	0.0438543
Liver	ENSSSCG00000040495	2.11519	0.000505968				ENSSSCG00000036008	4.40574	0.0429581
Liver	ENSSSCG00000000692	2.18652	0.0407528				ENSSSCG00000021584	4.5332	0.0297572
Liver	ENSSSCG00000037879	2.19754	0.00986091				ENSSSCG00000010165	4.565	0.0278302
Liver	ENSSSCG00000040051	2.25411	0.0141088				ENSSSCG00000007479	4.85509	0.0106624
Liver	ENSSSCG00000012755	2.27701	3.21e-13				ENSSSCG00000027022	4.93482	0.00765025
Liver	ENSSSCG00000016403	2.27863	0.00086608				ENSSSCG00000036504	4.97159	0.00689919
Liver	ENSSSCG00000034995	2.27932	6.12e-13				ENSSSCG00000021271	5.05907	0.00473394
Liver	ENSSSCG00000035216	2.29145	0.00582603				ENSSSCG00000007691	5.12011	0.0039403
Liver	ENSSSCG00000017376	2.31535	0.0109989				ENSSSCG00000031087	5.4063	0.000876502
Liver	ENSSSCG00000035000	2.41326	0.0027405				ENSSSCG00000031373	6.38687	1.45e-33
Liver	ENSSSCG00000033735	2.4139	1.99e-14				ENSSSCG00000032769	6.66474	5.04e-21
Liver	ENSSSCG00000021036	2.44379	0.032147
Liver	ENSSSCG00000010464	2.45184	1.36e-15
Liver	ENSSSCG00000034801	2.47397	0.0268132
Liver	ENSSSCG00000029944	2.47886	6.11e-16
Liver	ENSSSCG00000004694	2.4834	0.00914158
Liver	ENSSSCG00000021696	2.5298	0.00679946
Liver	ENSSSCG00000035365	2.6346	0.0425054
Liver	ENSSSCG00000023531	2.64874	0.00132794
Liver	ENSSSCG00000030505	2.66406	3.58e-11
Liver	ENSSSCG00000007358	2.6646	0.0395564
Liver	ENSSSCG00000029783	2.68171	0.00928249
Liver	ENSSSCG00000013378	2.69841	1.04e-15
Liver	ENSSSCG00000006238	2.73626	5.4e-19
Liver	ENSSSCG00000010554	2.75232	3.23e-19
Liver	ENSSSCG00000038521	2.79856	2.61e-17
Liver	ENSSSCG00000014117	2.81588	1.3e-09
Liver	ENSSSCG00000005710	2.84431	0.0180472
Liver	ENSSSCG00000014871	2.91278	3.48e-21
Liver	ENSSSCG00000000610	2.95293	0.010759
Liver	ENSSSCG00000039443	2.96018	0.00893545
Liver	ENSSSCG00000017010	2.96054	0.00963716
Liver	ENSSSCG00000009486	2.98289	5.88e-05
Liver	ENSSSCG00000021003	2.9998	0.00746121
Liver	ENSSSCG00000032280	3.12816	0.0034992
Liver	ENSSSCG00000024492	3.18146	0.0301292
Liver	ENSSSCG00000037070	3.20996	3.48e-21
Liver	ENSSSCG00000010814	3.216	2.35e-08
Liver	ENSSSCG00000036741	3.33558	0.0152129
Liver	ENSSSCG00000040638	3.34515	1.65e-26
Liver	ENSSSCG00000027266	3.35353	1.2e-26
Liver	ENSSSCG00000017465	3.39467	1.62e-20
Liver	ENSSSCG00000030901	3.3956	6.34e-08
Liver	ENSSSCG00000011133	3.41342	2.71e-27
Liver	ENSSSCG00000017470	3.51235	0.00735098
Liver	ENSSSCG00000040155	3.60228	0.000123832
Liver	ENSSSCG00000006605	3.61809	1.8e-08
Liver	ENSSSCG00000006399	3.64056	0.0034992
Liver	ENSSSCG00000013530	3.67235	1.95e-16
Liver	ENSSSCG00000036854	3.72608	4.04e-05
Liver	ENSSSCG00000034773	3.72808	4.21e-11
Liver	ENSSSCG00000017980	3.75739	2.97e-05
Liver	ENSSSCG00000004894	3.80396	1.98e-05
Liver	ENSSSCG00000036362	3.99004	1.63e-13
Liver	ENSSSCG00000024084	4.07707	3.75e-16
Liver	ENSSSCG00000002882	4.18648	3.11e-07
Liver	ENSSSCG00000015126	4.21094	1.74e-09
Liver	ENSSSCG00000006477	4.21839	0.0431204
Liver	ENSSSCG00000006598	4.22314	0.0427401
Liver	ENSSSCG00000030031	4.22689	0.0425211
Liver	ENSSSCG00000034429	4.22983	0.0423518
Liver	ENSSSCG00000037195	4.23065	0.0423518
Liver	ENSSSCG00000034539	4.24335	0.041426
Liver	ENSSSCG00000003126	4.24493	0.0413717
Liver	ENSSSCG00000036791	4.25495	0.0408213
Liver	ENSSSCG00000001798	4.25579	0.0408213
Liver	ENSSSCG00000007453	4.26378	0.0404018
Liver	ENSSSCG00000007728	4.26821	0.0400102
Liver	ENSSSCG00000028922	4.44358	0.0237855
Liver	ENSSSCG00000038127	4.57103	0.0152654
Liver	ENSSSCG00000024092	4.67919	0.0100328
Liver	ENSSSCG00000001388	4.68191	2.86e-15
Liver	ENSSSCG00000008926	4.69696	0.009587
Liver	ENSSSCG00000017981	4.77042	0.00782869
Liver	ENSSSCG00000006604	4.77734	3.51e-07
Liver	ENSSSCG00000003073	4.84179	0.00540551
Liver	ENSSSCG00000037666	4.84481	3.17e-11
Liver	ENSSSCG00000022337	4.84884	0.00527967
Liver	ENSSSCG00000040406	4.85571	0.00518731
Liver	ENSSSCG00000022035	4.85631	0.00518181
Liver	ENSSSCG00000009979	4.93996	0.00399406
Liver	ENSSSCG00000017444	5.09396	2.14e-16
Liver	ENSSSCG00000023254	5.09984	1.56e-40
Liver	ENSSSCG00000000248	5.19537	7.74e-41
Liver	ENSSSCG00000024634	5.27393	0.000695306
Liver	ENSSSCG00000025086	5.2788	0.000683433
Liver	ENSSSCG00000039352	5.4398	1.16e-22
Liver	ENSSSCG00000038523	5.50265	0.000164121
Liver	ENSSSCG00000003481	5.50949	0.000159417
Liver	ENSSSCG00000022269	5.53507	7.49e-17
Liver	ENSSSCG00000006595	5.54389	0.000135354
Liver	ENSSSCG00000035334	5.56579	3.33e-17
Liver	ENSSSCG00000033182	5.79675	2.16e-05
Liver	ENSSSCG00000006592	5.90465	9.05e-06
Liver	ENSSSCG00000030903	6.87917	2.32e-10
Liver	ENSSSCG00000017445	6.89322	2.96e-37
Liver	ENSSSCG00000026339	6.95915	7.83e-11
Liver	ENSSSCG00000030694	7.07916	5.65e-26
Liver	ENSSSCG00000020694	7.57948	2.96e-15
Liver	ENSSSCG00000000251	7.82964	3.21e-17

## Sheet: Spleen
Tissue	Healthy vs. FMT			Healthy vs. diarrhea			FMT vs. diarrhea
	Gene ID	log2 fold change	FDR	Gene ID	log2 fold change	FDR	Gene ID	log2 fold change	FDR
Spleen	ENSSSCG00000008998	-7.67223	2.78e-20	ENSSSCG00000034511	-7.32207	4.34e-19	ENSSSCG00000026317	-6.39921	4.49e-11
Spleen	ENSSSCG00000040770	-7.30087	8.96e-17	ENSSSCG00000021963	-6.55561	8.46e-13	ENSSSCG00000007850	-5.68633	3.3e-07
Spleen	ENSSSCG00000024402	-5.63458	8.43e-07	ENSSSCG00000013338	-6.29892	1.98e-11	ENSSSCG00000021003	-5.3831	6.3e-06
Spleen	ENSSSCG00000016315	-5.25371	2.35e-05	ENSSSCG00000037234	-5.85219	1.03e-08	ENSSSCG00000024634	-5.33248	9.92e-06
Spleen	ENSSSCG00000031326	-5.19929	3.65e-05	ENSSSCG00000037259	-5.49935	5.64e-07	ENSSSCG00000017798	-5.22949	1.14e-10
Spleen	ENSSSCG00000010780	-4.90377	3.13e-09	ENSSSCG00000007868	-5.46376	7.37e-07	ENSSSCG00000017037	-5.1324	1.45e-42
Spleen	ENSSSCG00000022042	-4.80111	0.000510218	ENSSSCG00000003970	-5.44071	8.48e-13	ENSSSCG00000040197	-4.91855	0.000260668
Spleen	ENSSSCG00000000856	-4.59439	1.06e-10	ENSSSCG00000032588	-5.3392	2.31e-06	ENSSSCG00000016204	-4.85945	0.000401517
Spleen	ENSSSCG00000035336	-4.36322	0.00470551	ENSSSCG00000024634	-5.33248	2.13e-06	ENSSSCG00000038515	-4.59291	0.00207251
Spleen	ENSSSCG00000017630	-4.31869	5.89e-09	ENSSSCG00000033675	-4.92439	1.1e-26	ENSSSCG00000012394	-4.53035	0.00377224
Spleen	ENSSSCG00000014219	-4.31185	6.88e-32	ENSSSCG00000040197	-4.91855	7.33e-05	ENSSSCG00000035053	-4.14021	6.49e-05
Spleen	ENSSSCG00000004038	-4.24083	6.34e-06	ENSSSCG00000013973	-4.90942	4.06e-23	ENSSSCG00000014843	-4.10841	0.0241235
Spleen	ENSSSCG00000027609	-4.21956	2.02e-08	ENSSSCG00000040934	-4.72893	0.000316497	ENSSSCG00000032588	-4.00353	0.000213171
Spleen	ENSSSCG00000011799	-4.21295	2.52e-19	ENSSSCG00000025885	-4.72548	2.64e-11	ENSSSCG00000000917	-4.00105	0.039237
Spleen	ENSSSCG00000002486	-3.95021	0.0236622	ENSSSCG00000011862	-4.70589	0.000349784	ENSSSCG00000039615	-3.61921	4.96e-13
Spleen	ENSSSCG00000024926	-3.94426	8.71e-05	ENSSSCG00000017120	-4.65398	7.82e-11	ENSSSCG00000001724	-3.58713	3.91e-07
Spleen	ENSSSCG00000015799	-3.94057	0.0243194	ENSSSCG00000027387	-4.6472	1.15e-07	ENSSSCG00000040035	-3.53059	6.22e-11
Spleen	ENSSSCG00000029606	-3.86884	1.53e-24	ENSSSCG00000011962	-4.52187	0.00111227	ENSSSCG00000017163	-3.49508	0.000401517
Spleen	ENSSSCG00000002481	-3.70919	6.92e-10	ENSSSCG00000011735	-4.49024	2.74e-18	ENSSSCG00000040729	-3.4664	0.000375407
Spleen	ENSSSCG00000032342	-3.64824	4.06e-12	ENSSSCG00000005962	-4.46612	1.12e-06	ENSSSCG00000000875	-3.44789	0.000442704
Spleen	ENSSSCG00000008935	-3.61952	0.0658405	ENSSSCG00000033414	-4.45466	0.00175586	ENSSSCG00000017470	-3.20566	0.035442
Spleen	ENSSSCG00000012711	-3.61128	0.0669891	ENSSSCG00000001724	-4.43074	2.51e-09	ENSSSCG00000011962	-3.17114	0.0399632
Spleen	ENSSSCG00000035377	-3.60861	0.0671177	ENSSSCG00000040123	-4.42513	0.00234964	ENSSSCG00000017501	-3.14362	0.00072477
Spleen	ENSSSCG00000023415	-3.59767	0.0682013	ENSSSCG00000026317	-4.42107	2.5e-09	ENSSSCG00000003969	-3.0936	6.3e-06
Spleen	ENSSSCG00000024314	-3.53568	1.03e-07	ENSSSCG00000002737	-4.29479	0.00377127	ENSSSCG00000033675	-3.03395	2.53e-14
Spleen	ENSSSCG00000011801	-3.51291	2.07e-06	ENSSSCG00000035968	-4.28699	0.00473429	ENSSSCG00000010922	-2.98598	2.17e-05
Spleen	ENSSSCG00000027553	-3.37953	0.000173642	ENSSSCG00000022261	-4.23047	4.09e-10	ENSSSCG00000005962	-2.92374	0.000739009
Spleen	ENSSSCG00000031595	-3.25105	0.00776739	ENSSSCG00000040729	-4.17958	1.4e-05	ENSSSCG00000009317	-2.85909	7.37e-05
Spleen	ENSSSCG00000028901	-3.19992	0.0098689	ENSSSCG00000017037	-4.1726	4.43e-32	ENSSSCG00000024802	-2.84256	0.00615949
Spleen	ENSSSCG00000008950	-3.16706	0.182689	ENSSSCG00000031771	-4.13014	0.00980065	ENSSSCG00000027387	-2.60327	0.000981268
Spleen	ENSSSCG00000034188	-3.08225	0.0173913	ENSSSCG00000037272	-4.12137	4.48e-12	ENSSSCG00000003970	-2.53002	1.92e-05
Spleen	ENSSSCG00000011802	-3.06759	7.41e-22	ENSSSCG00000040035	-4.11372	1.13e-13	ENSSSCG00000021728	-2.45001	1.86e-07
Spleen	ENSSSCG00000009182	-2.9978	3.07e-22	ENSSSCG00000032990	-4.089	0.0110532	ENSSSCG00000013338	-2.43288	0.000401517
Spleen	ENSSSCG00000004492	-2.97799	0.252637	ENSSSCG00000000871	-4.0498	0.0124197	ENSSSCG00000017120	-2.40061	9.23e-05
Spleen	ENSSSCG00000013665	-2.7399	0.352378	ENSSSCG00000001447	-4.0498	0.0124197	ENSSSCG00000010044	-2.32033	3.34e-12
Spleen	ENSSSCG00000002483	-2.67982	0.000248978	ENSSSCG00000015895	-4.04874	0.0124266	ENSSSCG00000006312	-2.20402	0.00422361
Spleen	ENSSSCG00000038046	-2.66563	0.0910862	ENSSSCG00000000917	-4.00105	0.0173641	ENSSSCG00000005222	-2.19605	0.0133166
Spleen	ENSSSCG00000023686	-2.6105	1.93e-05	ENSSSCG00000039938	-3.89925	0.0224693	ENSSSCG00000003968	-2.17153	0.00620951
Spleen	ENSSSCG00000008997	-2.60946	4.05e-09	ENSSSCG00000028871	-3.82784	4.81e-27	ENSSSCG00000022017	-2.13974	3.75e-07
Spleen	ENSSSCG00000010546	-2.60121	0.0243788	ENSSSCG00000009317	-3.74224	3.8e-07	ENSSSCG00000012319	-2.12486	4.08e-05
Spleen	ENSSSCG00000008205	-2.57558	1.8e-15	ENSSSCG00000017459	-3.7379	3.88e-17	ENSSSCG00000013973	-2.08615	3.91e-07
Spleen	ENSSSCG00000005485	-2.53752	1.74e-12	ENSSSCG00000004434	-3.66928	2.97e-05	ENSSSCG00000002524	-2.0763	0.00422361
Spleen	ENSSSCG00000032538	-2.50131	0.463057	ENSSSCG00000021728	-3.60914	2.62e-13	ENSSSCG00000033922	-2.01317	8.35e-08
Spleen	ENSSSCG00000031646	-2.49111	0.0404569	ENSSSCG00000039344	-3.5511	0.00317976	ENSSSCG00000011735	-2.00668	7.8e-06
Spleen	ENSSSCG00000038663	-2.45032	0.177694	ENSSSCG00000027019	-3.54681	5.03e-06	ENSSSCG00000022857	-1.97818	1.91e-05
Spleen	ENSSSCG00000023732	-2.33986	1.82e-10	ENSSSCG00000035053	-3.50592	0.000123641	ENSSSCG00000002510	-1.95989	0.00909622
Spleen	ENSSSCG00000014108	-2.32224	0.029046	ENSSSCG00000022042	-3.48665	3.77e-27	ENSSSCG00000016196	-1.93029	1.39e-05
Spleen	ENSSSCG00000002487	-2.31625	0.000913384	ENSSSCG00000017222	-3.45117	0.000316497	ENSSSCG00000008595	-1.92177	0.000171847
Spleen	ENSSSCG00000016294	-2.28904	0.00244554	ENSSSCG00000031326	-3.39847	9.9e-27	ENSSSCG00000036573	-1.90373	0.0131865
Spleen	ENSSSCG00000036318	-2.17517	6.01e-12	ENSSSCG00000031177	-3.39425	6.68e-11	ENSSSCG00000017372	-1.87124	0.00468048
Spleen	ENSSSCG00000039121	-2.12366	0.0164562	ENSSSCG00000027553	-3.38708	6.69e-27	ENSSSCG00000017459	-1.8488	9.14e-06
Spleen	ENSSSCG00000000577	-2.10591	0.375096	ENSSSCG00000040947	-3.37709	0.000442407	ENSSSCG00000029503	-1.83172	0.000424053
Spleen	ENSSSCG00000005488	-2.10005	0.000181421	ENSSSCG00000003969	-3.36087	4.54e-07	ENSSSCG00000028331	-1.81728	3.3e-07
Spleen	ENSSSCG00000013730	-2.08648	0.385802	ENSSSCG00000002632	-3.34429	0.00911083	ENSSSCG00000016159	-1.80965	0.00422361
Spleen	ENSSSCG00000002736	-2.02624	0.00083526	ENSSSCG00000008944	-3.32877	0.00967892	ENSSSCG00000021963	-1.80319	0.00909915
Spleen	ENSSSCG00000009496	-2.01648	4.18e-09	ENSSSCG00000035179	-3.30075	3.24e-11	ENSSSCG00000027019	-1.80291	0.0393191
Spleen	ENSSSCG00000007391	-2.01404	7.66e-09	ENSSSCG00000039976	-3.28072	0.0133571	ENSSSCG00000005504	-1.78909	0.00106663
Spleen	ENSSSCG00000035179	-1.86357	0.00430529	ENSSSCG00000010922	-3.27549	1.4e-06	ENSSSCG00000022261	-1.78807	0.00500055
Spleen	ENSSSCG00000008948	-1.72915	3.34e-07	ENSSSCG00000017798	-3.23731	2.71e-07	ENSSSCG00000026442	-1.78554	0.0498289
Spleen	ENSSSCG00000036203	-1.71822	9.93e-08	ENSSSCG00000033930	-3.22738	2.35e-15	ENSSSCG00000033906	-1.68141	5.13e-05
Spleen	ENSSSCG00000011334	-1.71442	0.818896	ENSSSCG00000017630	-3.18706	2.46e-23	ENSSSCG00000040495	-1.67878	0.000350606
Spleen	ENSSSCG00000034499	-1.70255	0.0023089	ENSSSCG00000038892	-3.17836	0.0221768	ENSSSCG00000026043	-1.67558	4.42e-07
Spleen	ENSSSCG00000025414	-1.68417	1.72e-07	ENSSSCG00000016746	-3.16547	2.77e-05	ENSSSCG00000038215	-1.67372	0.0380806
Spleen	ENSSSCG00000006140	-1.65054	2.41e-07	ENSSSCG00000013730	-3.15164	1.91e-18	ENSSSCG00000037563	-1.63715	3.17e-06
Spleen	ENSSSCG00000031336	-1.64003	5.15e-07	ENSSSCG00000022857	-3.14214	9.81e-12	ENSSSCG00000036461	-1.6354	0.00433538
Spleen	ENSSSCG00000033922	-1.61415	0.00255216	ENSSSCG00000006409	-3.08217	4.39e-06	ENSSSCG00000025885	-1.62952	0.016061
Spleen	ENSSSCG00000039252	-1.58338	7.95e-07	ENSSSCG00000034972	-2.99967	2.61e-09	ENSSSCG00000039985	-1.59411	0.0481976
Spleen	ENSSSCG00000030694	-1.49117	3.99e-05	ENSSSCG00000033716	-2.98781	0.00105462	ENSSSCG00000038411	-1.56456	1.11e-05
Spleen	ENSSSCG00000035335	-1.46359	0.0641228	ENSSSCG00000010660	-2.95875	0.00980065	ENSSSCG00000007371	-1.55104	0.00270975
Spleen	ENSSSCG00000006580	-1.4391	2.56e-05	ENSSSCG00000022017	-2.93255	3.61e-12	ENSSSCG00000017520	-1.54716	0.0308142
Spleen	ENSSSCG00000039615	-1.35552	0.000259868	ENSSSCG00000009046	-2.905	8.26e-18	ENSSSCG00000037567	-1.53976	0.00589258
Spleen	ENSSSCG00000033941	-1.353	0.00940206	ENSSSCG00000035377	-2.88025	2.01e-13	ENSSSCG00000013370	-1.51911	0.0259944
Spleen	ENSSSCG00000036127	-1.34664	6.31e-05	ENSSSCG00000009444	-2.83746	5.04e-11	ENSSSCG00000003721	-1.50759	0.00106663
Spleen	ENSSSCG00000037736	-1.33672	7.25e-05	ENSSSCG00000039252	-2.81353	5.42e-09	ENSSSCG00000006933	-1.46107	0.0060696
Spleen	ENSSSCG00000016472	-1.33242	0.0140908	ENSSSCG00000002981	-2.79201	9.59e-10	ENSSSCG00000036851	-1.42292	0.000103314
Spleen	ENSSSCG00000006726	-1.33115	0.293372	ENSSSCG00000032769	-2.77356	1.51e-06	ENSSSCG00000034511	-1.38201	0.0216574
Spleen	ENSSSCG00000009004	-1.2698	0.000867651	ENSSSCG00000014445	-2.76739	0.00497123	ENSSSCG00000028875	-1.3714	0.000114786
Spleen	ENSSSCG00000001982	-1.2339	0.0910439	ENSSSCG00000017163	-2.75002	0.001811	ENSSSCG00000014286	-1.35198	0.0457785
Spleen	ENSSSCG00000011640	-1.23369	0.00218352	ENSSSCG00000006820	-2.74794	0.00154587	ENSSSCG00000037850	-1.35177	0.0036374
Spleen	ENSSSCG00000006431	-1.23281	0.528481	ENSSSCG00000024347	-2.73811	1.68e-05	ENSSSCG00000017511	-1.34844	0.000210426
Spleen	ENSSSCG00000015493	-1.22892	0.159599	ENSSSCG00000004399	-2.65324	1.83e-09	ENSSSCG00000024161	-1.34131	0.000163432
Spleen	ENSSSCG00000014626	-1.22668	0.00352283	ENSSSCG00000025071	-2.64587	0.00408863	ENSSSCG00000038753	-1.33611	0.00072477
Spleen	ENSSSCG00000021998	-1.18731	0.858892	ENSSSCG00000004703	-2.6059	3.49e-06	ENSSSCG00000033640	-1.31752	0.000269926
Spleen	ENSSSCG00000033822	-1.16118	0.00164206	ENSSSCG00000011663	-2.58261	0.000332221	ENSSSCG00000012103	-1.29432	0.0224556
Spleen	ENSSSCG00000037250	-1.15635	0.00207197	ENSSSCG00000015864	-2.57817	5.03e-06	ENSSSCG00000024408	-1.25597	0.00114375
Spleen	ENSSSCG00000037009	-1.1322	0.00164109	ENSSSCG00000032538	-2.56394	1.25e-06	ENSSSCG00000021222	-1.23499	0.00422361
Spleen	ENSSSCG00000004181	-1.12913	0.0019941	ENSSSCG00000015425	-2.52932	0.0250895	ENSSSCG00000036779	-1.22767	0.0302547
Spleen	ENSSSCG00000006403	-1.12789	0.326306	ENSSSCG00000008754	-2.45735	0.0379355	ENSSSCG00000028871	-1.22607	0.00205867
Spleen	ENSSSCG00000005398	-1.11831	0.578952	ENSSSCG00000016204	-2.44889	0.0354428	ENSSSCG00000032607	-1.221	0.00166742
Spleen	ENSSSCG00000034169	-1.09655	0.0606934	ENSSSCG00000016247	-2.43379	3.34e-08	ENSSSCG00000031336	-1.208	0.00125724
Spleen	ENSSSCG00000002028	-1.09464	0.151553	ENSSSCG00000002524	-2.41389	0.000259478	ENSSSCG00000039956	-1.19499	0.00625498
Spleen	ENSSSCG00000026442	-1.09318	0.759014	ENSSSCG00000006431	-2.41208	8.22e-13	ENSSSCG00000021971	-1.18889	0.00938686
Spleen	ENSSSCG00000040940	-1.0684	0.388393	ENSSSCG00000007850	-2.40433	0.00279312	ENSSSCG00000012773	-1.1824	0.0181491
Spleen	ENSSSCG00000038885	-1.0654	0.0682013	ENSSSCG00000006933	-2.40423	3.02e-07	ENSSSCG00000036755	-1.17774	0.0060696
Spleen	ENSSSCG00000002033	-1.05569	0.00731034	ENSSSCG00000014798	-2.40075	1.72e-08	ENSSSCG00000029675	-1.17754	0.0102971
Spleen	ENSSSCG00000007858	-1.04041	0.949051	ENSSSCG00000040770	-2.38818	1.6e-10	ENSSSCG00000006002	-1.16145	0.00424986
Spleen	ENSSSCG00000020736	-1.03343	0.0762967	ENSSSCG00000016196	-2.38565	2.01e-08	ENSSSCG00000026345	-1.12927	0.0199209
Spleen	ENSSSCG00000031367	-1.02233	0.00755542	ENSSSCG00000013425	-2.38036	4.55e-07	ENSSSCG00000040467	-1.12794	0.0224375
Spleen	ENSSSCG00000029515	-1.01972	0.0644781	ENSSSCG00000011703	-2.33623	9.3e-06	ENSSSCG00000009132	-1.11079	0.0195674
Spleen	ENSSSCG00000033675	-1.01873	0.0061564	ENSSSCG00000001735	-2.33127	1.91e-09	ENSSSCG00000024067	-1.07601	0.0211391
Spleen	ENSSSCG00000030767	-1.01344	0.00662694	ENSSSCG00000017358	-2.32953	8.83e-14	ENSSSCG00000001458	-1.06265	0.00989448
Spleen	ENSSSCG00000004399	-1.0109	0.544189	ENSSSCG00000037620	-2.31321	2.41e-08	ENSSSCG00000031122	-1.04848	0.0278786
Spleen	ENSSSCG00000016337	1.00667	0.332135	ENSSSCG00000011334	-2.29686	3.53e-08	ENSSSCG00000008474	-1.02206	0.0331089
Spleen	ENSSSCG00000031087	1.01058	0.824133	ENSSSCG00000002279	-2.29128	8.05e-06	ENSSSCG00000003483	-1.01851	0.0221882
Spleen	ENSSSCG00000035817	1.0235	0.00601439	ENSSSCG00000009977	-2.27953	2.18e-05	ENSSSCG00000005970	-1.00425	0.0202677
Spleen	ENSSSCG00000013501	1.04371	0.00456298	ENSSSCG00000021222	-2.2616	4.25e-10	ENSSSCG00000017908	1.02746	0.0302547
Spleen	ENSSSCG00000040169	1.06496	0.00577739	ENSSSCG00000031336	-2.25592	3.45e-13	ENSSSCG00000034429	1.03046	0.0273707
Spleen	ENSSSCG00000008001	1.07232	0.00801514	ENSSSCG00000013513	-2.24786	1.24e-05	ENSSSCG00000030593	1.05806	0.0344326
Spleen	ENSSSCG00000037140	1.07317	0.0210503	ENSSSCG00000016328	-2.21516	0.0492324	ENSSSCG00000036628	1.06384	0.00981661
Spleen	ENSSSCG00000002279	1.11818	0.00181244	ENSSSCG00000027921	-2.21437	0.00355876	ENSSSCG00000014727	1.0668	0.00818884
Spleen	ENSSSCG00000039276	1.15977	0.00491279	ENSSSCG00000033181	-2.197	3.79e-07	ENSSSCG00000003051	1.06945	0.0308142
Spleen	ENSSSCG00000009046	1.17422	0.986021	ENSSSCG00000001982	-2.18338	0.000473831	ENSSSCG00000032599	1.08878	0.0067345
Spleen	ENSSSCG00000017978	1.21946	0.468929	ENSSSCG00000004181	-2.17894	5.94e-10	ENSSSCG00000032529	1.08957	0.0412318
Spleen	ENSSSCG00000016286	1.22209	0.00207158	ENSSSCG00000002277	-2.17492	9.81e-12	ENSSSCG00000008903	1.09183	0.0076794
Spleen	ENSSSCG00000016247	1.225	0.000397155	ENSSSCG00000006106	-2.14465	0.0002505	ENSSSCG00000004644	1.09433	0.0142914
Spleen	ENSSSCG00000028871	1.22666	0.000459209	ENSSSCG00000001479	-2.1359	0.0435332	ENSSSCG00000032354	1.10544	0.0085755
Spleen	ENSSSCG00000008957	1.22936	0.000430657	ENSSSCG00000034371	-2.13487	5.1e-06	ENSSSCG00000004714	1.11846	0.00497754
Spleen	ENSSSCG00000006590	1.27011	0.0186574	ENSSSCG00000012075	-2.11032	5.74e-06	ENSSSCG00000038056	1.12271	0.0192445
Spleen	ENSSSCG00000040980	1.3058	0.000134936	ENSSSCG00000001566	-2.06958	2.83e-07	ENSSSCG00000012880	1.12573	0.0040758
Spleen	ENSSSCG00000022701	1.3487	0.817673	ENSSSCG00000015886	-2.04991	0.00468546	ENSSSCG00000015334	1.12838	0.0040758
Spleen	ENSSSCG00000040467	1.36385	0.629647	ENSSSCG00000012147	-2.01847	1.35e-05	ENSSSCG00000010184	1.13767	0.0047013
Spleen	ENSSSCG00000033736	1.39046	0.000802443	ENSSSCG00000002033	-2.01083	3.85e-09	ENSSSCG00000036119	1.14309	0.0331775
Spleen	ENSSSCG00000002981	1.39248	2.69e-05	ENSSSCG00000034169	-1.98256	3.71e-08	ENSSSCG00000032250	1.15202	0.0137866
Spleen	ENSSSCG00000040640	1.45306	0.000785456	ENSSSCG00000029675	-1.94925	8.68e-08	ENSSSCG00000034107	1.15202	0.0237399
Spleen	ENSSSCG00000034735	1.48827	6.04e-06	ENSSSCG00000013377	-1.93091	0.00675252	ENSSSCG00000037892	1.16244	0.00500055
Spleen	ENSSSCG00000024347	1.54288	0.803069	ENSSSCG00000038553	-1.92079	0.000228414	ENSSSCG00000031114	1.17752	0.00422361
Spleen	ENSSSCG00000000650	1.54553	0.803069	ENSSSCG00000004094	-1.90539	1.5e-05	ENSSSCG00000032661	1.18195	0.00491955
Spleen	ENSSSCG00000038515	1.54576	0.803069	ENSSSCG00000020736	-1.88966	3.69e-07	ENSSSCG00000012952	1.18212	0.0186189
Spleen	ENSSSCG00000003835	1.65629	3.92e-07	ENSSSCG00000000026	-1.86503	0.00111282	ENSSSCG00000026864	1.20606	0.0426261
Spleen	ENSSSCG00000037620	1.89567	1.31e-09	ENSSSCG00000021745	-1.858	6.95e-08	ENSSSCG00000030003	1.22075	0.00944549
Spleen	ENSSSCG00000024796	1.8999	4.1e-08	ENSSSCG00000033736	-1.83229	4.02e-06	ENSSSCG00000038958	1.22393	0.00484807
Spleen	ENSSSCG00000031177	2.11822	6.93e-12	ENSSSCG00000003051	-1.82781	1.32e-05	ENSSSCG00000037390	1.22443	0.00314824
Spleen	ENSSSCG00000001798	2.17672	2.91e-05	ENSSSCG00000013976	-1.82648	0.0003674	ENSSSCG00000038610	1.24046	0.0037201
Spleen	ENSSSCG00000027854	2.27902	6.71e-13	ENSSSCG00000039741	-1.81308	1.47e-06	ENSSSCG00000004195	1.24582	0.000916094
Spleen	ENSSSCG00000040098	2.50767	0.0734049	ENSSSCG00000000413	-1.81216	1.71e-05	ENSSSCG00000027046	1.25717	0.000885158
Spleen	ENSSSCG00000001613	2.53885	0.0228022	ENSSSCG00000038182	-1.80947	0.0379277	ENSSSCG00000032113	1.26625	0.000952637
Spleen	ENSSSCG00000035347	2.69713	9.04e-15	ENSSSCG00000035306	-1.80256	7.6e-05	ENSSSCG00000009977	1.26955	0.0139519
Spleen	ENSSSCG00000014798	2.73694	0.232333	ENSSSCG00000030767	-1.78866	1.59e-08	ENSSSCG00000009951	1.27381	0.00342941
Spleen	ENSSSCG00000010488	2.85032	2.64e-15	ENSSSCG00000002456	-1.7566	0.00623476	ENSSSCG00000016557	1.27984	0.0302547
Spleen	ENSSSCG00000003051	2.99335	0.000291452	ENSSSCG00000007022	-1.75123	1.4e-07	ENSSSCG00000038249	1.29008	0.00280386
Spleen	ENSSSCG00000032769	4.97163	5.11e-26	ENSSSCG00000037290	-1.74796	0.000997533	ENSSSCG00000021271	1.30147	0.0102822
Spleen				ENSSSCG00000001234	-1.74268	1.12e-06	ENSSSCG00000027922	1.3042	0.00129415
Spleen				ENSSSCG00000010266	-1.72766	0.0166553	ENSSSCG00000018061	1.32865	0.000229112
Spleen				ENSSSCG00000006312	-1.72349	0.0224693	ENSSSCG00000023585	1.33625	0.000424053
Spleen				ENSSSCG00000040066	-1.72199	1.19e-06	ENSSSCG00000032342	1.34578	0.0157221
Spleen				ENSSSCG00000038885	-1.72105	1.18e-05	ENSSSCG00000035456	1.3537	0.014235
Spleen				ENSSSCG00000010044	-1.71778	2.38e-07	ENSSSCG00000004159	1.35965	0.00161143
Spleen				ENSSSCG00000028204	-1.71412	0.00283674	ENSSSCG00000007593	1.36841	0.00909622
Spleen				ENSSSCG00000004492	-1.71051	0.000371303	ENSSSCG00000038553	1.39747	0.00300447
Spleen				ENSSSCG00000037850	-1.70511	2.26e-05	ENSSSCG00000034191	1.398	0.000175628
Spleen				ENSSSCG00000024161	-1.70043	9.57e-08	ENSSSCG00000016555	1.40903	0.0115215
Spleen				ENSSSCG00000036203	-1.6788	1.68e-07	ENSSSCG00000016472	1.41516	0.000138147
Spleen				ENSSSCG00000029879	-1.66319	4.96e-07	ENSSSCG00000014219	1.42125	0.00155356
Spleen				ENSSSCG00000009499	-1.65635	0.000307919	ENSSSCG00000034001	1.45095	0.0142914
Spleen				ENSSSCG00000008214	-1.65204	0.000103499	ENSSSCG00000037471	1.45801	0.000503975
Spleen				ENSSSCG00000013231	-1.6452	0.00133131	ENSSSCG00000036475	1.46972	5.07e-05
Spleen				ENSSSCG00000029606	-1.62465	6.97e-06	ENSSSCG00000011349	1.4886	1.84e-05
Spleen				ENSSSCG00000017448	-1.61075	2.9e-06	ENSSSCG00000035847	1.5086	1.43e-05
Spleen				ENSSSCG00000032342	-1.60656	0.0210843	ENSSSCG00000033235	1.52613	0.0199209
Spleen				ENSSSCG00000005856	-1.60574	0.0299963	ENSSSCG00000027404	1.53373	7.37e-05
Spleen				ENSSSCG00000001458	-1.60101	9.43e-07	ENSSSCG00000029130	1.53662	0.000139717
Spleen				ENSSSCG00000003069	-1.57581	0.00418448	ENSSSCG00000002830	1.54161	0.00072477
Spleen				ENSSSCG00000037009	-1.56757	1.35e-06	ENSSSCG00000007671	1.55541	3.01e-05
Spleen				ENSSSCG00000036318	-1.56609	1.57e-06	ENSSSCG00000006618	1.55578	0.000464136
Spleen				ENSSSCG00000037736	-1.5454	2.6e-06	ENSSSCG00000023279	1.5593	7.19e-05
Spleen				ENSSSCG00000027275	-1.54446	0.00341244	ENSSSCG00000017645	1.56863	0.000178336
Spleen				ENSSSCG00000014957	-1.5307	0.0130068	ENSSSCG00000001234	1.65311	2.02e-06
Spleen				ENSSSCG00000023041	-1.52613	0.00647682	ENSSSCG00000006140	1.67342	5.43e-07
Spleen				ENSSSCG00000020750	-1.52049	0.00114828	ENSSSCG00000038275	1.71355	3.22e-05
Spleen				ENSSSCG00000002782	-1.51277	0.0113458	ENSSSCG00000007022	1.75319	1.35e-07
Spleen				ENSSSCG00000003483	-1.50495	9.8e-06	ENSSSCG00000002280	1.7919	3.91e-07
Spleen				ENSSSCG00000005371	-1.50217	6.65e-06	ENSSSCG00000016297	1.79728	0.0127707
Spleen				ENSSSCG00000000252	-1.49769	9.37e-06	ENSSSCG00000002277	1.79764	4.72e-08
Spleen				ENSSSCG00000006590	-1.49243	7.53e-06	ENSSSCG00000005371	1.80826	3.72e-08
Spleen				ENSSSCG00000012083	-1.48656	0.0458789	ENSSSCG00000040066	1.81868	7.83e-08
Spleen				ENSSSCG00000011349	-1.47598	1.45e-05	ENSSSCG00000017358	1.83587	1.85e-08
Spleen				ENSSSCG00000005902	-1.4753	0.0110174	ENSSSCG00000004399	1.86284	3.75e-07
Spleen				ENSSSCG00000030879	-1.46541	0.00204068	ENSSSCG00000026791	1.86943	2.03e-08
Spleen				ENSSSCG00000014985	-1.4604	0.00104017	ENSSSCG00000014798	1.90012	1.28e-07
Spleen				ENSSSCG00000029641	-1.44883	6.59e-05	ENSSSCG00000013730	1.92212	9.64e-09
Spleen				ENSSSCG00000021971	-1.44133	0.000278193	ENSSSCG00000030694	1.93128	0.0241235
Spleen				ENSSSCG00000032607	-1.43911	2.74e-05	ENSSSCG00000009046	1.94039	4.37e-09
Spleen				ENSSSCG00000032720	-1.43662	0.00283642	ENSSSCG00000018076	1.9476	5.14e-09
Spleen				ENSSSCG00000028331	-1.4245	6.61e-05	ENSSSCG00000020736	1.9525	9.64e-09
Spleen				ENSSSCG00000013575	-1.4184	0.000331323	ENSSSCG00000025253	1.96768	2.03e-08
Spleen				ENSSSCG00000009495	-1.41482	0.000982485	ENSSSCG00000004492	1.97079	1.03e-07
Spleen				ENSSSCG00000037563	-1.41147	5.49e-05	ENSSSCG00000001735	1.98203	1.06e-08
Spleen				ENSSSCG00000039651	-1.40549	0.0247872	ENSSSCG00000011945	2.00646	2.48e-05
Spleen				ENSSSCG00000038411	-1.39799	6.63e-05	ENSSSCG00000021745	2.06224	3.31e-10
Spleen				ENSSSCG00000006140	-1.39674	5.59e-05	ENSSSCG00000009495	2.06342	3.09e-09
Spleen				ENSSSCG00000026079	-1.39537	0.00251504	ENSSSCG00000032769	2.10451	1.86e-07
Spleen				ENSSSCG00000027903	-1.38058	0.000371364	ENSSSCG00000008205	2.1584	4.49e-11
Spleen				ENSSSCG00000022258	-1.38022	0.000405145	ENSSSCG00000008121	2.21482	0.0339971
Spleen				ENSSSCG00000036865	-1.36986	4.8e-05	ENSSSCG00000006431	2.2667	2.63e-12
Spleen				ENSSSCG00000032857	-1.3572	7.46e-05	ENSSSCG00000013417	2.27714	9.51e-11
Spleen				ENSSSCG00000026791	-1.3542	0.000205865	ENSSSCG00000039677	2.28134	2.26e-05
Spleen				ENSSSCG00000037626	-1.34381	0.00130725	ENSSSCG00000033929	2.41623	0.00422361
Spleen				ENSSSCG00000033640	-1.33662	8.72e-05	ENSSSCG00000033955	2.49443	9.6e-15
Spleen				ENSSSCG00000008961	-1.33462	0.0411438	ENSSSCG00000027926	2.58462	0.00737196
Spleen				ENSSSCG00000009513	-1.31712	0.0401226	ENSSSCG00000013415	2.66184	1.62e-15
Spleen				ENSSSCG00000016284	-1.31354	0.00422541	ENSSSCG00000017637	2.85111	3.23e-16
Spleen				ENSSSCG00000012103	-1.31287	0.0134665	ENSSSCG00000040770	2.93914	3.97e-19
Spleen				ENSSSCG00000013842	-1.30404	0.000411459	ENSSSCG00000009474	2.94169	0.000382762
Spleen				ENSSSCG00000033457	-1.30344	0.000179869	ENSSSCG00000008809	2.98807	3.31e-10
Spleen				ENSSSCG00000033251	-1.2983	0.000346932	ENSSSCG00000008664	2.99326	4.46e-19
Spleen				ENSSSCG00000014286	-1.29809	0.031175	ENSSSCG00000004680	4.27253	7.83e-08
Spleen				ENSSSCG00000039111	-1.28649	0.000171553	ENSSSCG00000018072	4.37293	1.05e-10
Spleen				ENSSSCG00000032765	-1.28199	0.0333925	ENSSSCG00000003891	4.49353	4.09e-06
Spleen				ENSSSCG00000027022	-1.27527	0.00376341	ENSSSCG00000017980	4.56925	0.00471921
Spleen				ENSSSCG00000009132	-1.26872	0.00214137
Spleen				ENSSSCG00000000492	-1.26423	0.000283204
Spleen				ENSSSCG00000036761	-1.26138	0.00131137
Spleen				ENSSSCG00000029503	-1.24869	0.023387
Spleen				ENSSSCG00000001979	-1.24517	0.00497123
Spleen				ENSSSCG00000023585	-1.23619	0.00199662
Spleen				ENSSSCG00000027237	-1.23311	0.00111282
Spleen				ENSSSCG00000037567	-1.22612	0.0413863
Spleen				ENSSSCG00000015299	-1.22368	0.000681676
Spleen				ENSSSCG00000035883	-1.22271	0.0261088
Spleen				ENSSSCG00000007410	-1.21708	0.00111227
Spleen				ENSSSCG00000040772	-1.21117	0.00063325
Spleen				ENSSSCG00000033448	-1.20586	0.0187326
Spleen				ENSSSCG00000011037	-1.19916	0.0092774
Spleen				ENSSSCG00000036779	-1.19583	0.0227511
Spleen				ENSSSCG00000001393	-1.19268	0.00797488
Spleen				ENSSSCG00000007909	-1.19176	0.00175586
Spleen				ENSSSCG00000040495	-1.19159	0.0192158
Spleen				ENSSSCG00000006932	-1.18479	0.0169553
Spleen				ENSSSCG00000024305	-1.18238	0.039019
Spleen				ENSSSCG00000003282	-1.17898	0.00193966
Spleen				ENSSSCG00000031122	-1.17113	0.00371415
Spleen				ENSSSCG00000035542	-1.1579	0.001811
Spleen				ENSSSCG00000016892	-1.14538	0.0110103
Spleen				ENSSSCG00000037533	-1.1396	0.0432296
Spleen				ENSSSCG00000039758	-1.13883	0.00181218
Spleen				ENSSSCG00000032303	-1.137	0.0334121
Spleen				ENSSSCG00000001036	-1.13596	0.0139239
Spleen				ENSSSCG00000030901	-1.13379	0.0299963
Spleen				ENSSSCG00000013787	-1.13021	0.00408863
Spleen				ENSSSCG00000031848	-1.12651	0.00204068
Spleen				ENSSSCG00000037250	-1.1224	0.00619325
Spleen				ENSSSCG00000002280	-1.1155	0.017414
Spleen				ENSSSCG00000029683	-1.11369	0.00990827
Spleen				ENSSSCG00000025795	-1.09773	0.0030823
Spleen				ENSSSCG00000010997	-1.09571	0.0258247
Spleen				ENSSSCG00000040381	-1.08432	0.00341244
Spleen				ENSSSCG00000035661	-1.07903	0.0262209
Spleen				ENSSSCG00000038753	-1.06909	0.010107
Spleen				ENSSSCG00000008157	-1.06689	0.0137736
Spleen				ENSSSCG00000024408	-1.06436	0.00664964
Spleen				ENSSSCG00000009469	-1.05962	0.0190682
Spleen				ENSSSCG00000005055	-1.05519	0.00818117
Spleen				ENSSSCG00000035101	-1.05273	0.0209516
Spleen				ENSSSCG00000031085	-1.04478	0.0427794
Spleen				ENSSSCG00000026605	-1.03618	0.0261723
Spleen				ENSSSCG00000038067	-1.03535	0.01316
Spleen				ENSSSCG00000039381	-1.03229	0.022943
Spleen				ENSSSCG00000032163	-1.03081	0.00701397
Spleen				ENSSSCG00000034499	-1.01775	0.0145948
Spleen				ENSSSCG00000021259	-1.01183	0.0181798
Spleen				ENSSSCG00000005737	-1.00865	0.0203527
Spleen				ENSSSCG00000040746	-1.00203	0.0182522
Spleen				ENSSSCG00000014626	1.0023	0.0193853
Spleen				ENSSSCG00000012179	1.00331	0.01316
Spleen				ENSSSCG00000039791	1.01202	0.0349001
Spleen				ENSSSCG00000039293	1.01556	0.015705
Spleen				ENSSSCG00000022701	1.01922	0.00899728
Spleen				ENSSSCG00000032480	1.05783	0.0172505
Spleen				ENSSSCG00000033813	1.06353	0.00462967
Spleen				ENSSSCG00000008767	1.07058	0.00637558
Spleen				ENSSSCG00000021271	1.0722	0.0485015
Spleen				ENSSSCG00000032529	1.0786	0.0240775
Spleen				ENSSSCG00000030371	1.10494	0.00594141
Spleen				ENSSSCG00000036745	1.13016	0.00353938
Spleen				ENSSSCG00000031813	1.16912	0.0210194
Spleen				ENSSSCG00000030593	1.17174	0.00497123
Spleen				ENSSSCG00000016557	1.17311	0.0427664
Spleen				ENSSSCG00000027404	1.18064	0.00466066
Spleen				ENSSSCG00000031334	1.18707	0.00117392
Spleen				ENSSSCG00000016829	1.18764	0.0381521
Spleen				ENSSSCG00000023305	1.19101	0.0098509
Spleen				ENSSSCG00000026864	1.20705	0.0202867
Spleen				ENSSSCG00000014896	1.21533	0.0134665
Spleen				ENSSSCG00000033783	1.21672	0.000885938
Spleen				ENSSSCG00000032354	1.2223	0.000874722
Spleen				ENSSSCG00000027046	1.22809	0.000620946
Spleen				ENSSSCG00000016159	1.24552	0.0123625
Spleen				ENSSSCG00000018093	1.25398	0.00510159
Spleen				ENSSSCG00000032250	1.26173	0.00199662
Spleen				ENSSSCG00000037390	1.27595	0.000703328
Spleen				ENSSSCG00000000046	1.2878	0.00214137
Spleen				ENSSSCG00000034001	1.29979	0.0291717
Spleen				ENSSSCG00000024666	1.30004	0.0249657
Spleen				ENSSSCG00000015048	1.30612	0.00201872
Spleen				ENSSSCG00000033962	1.31467	0.00107841
Spleen				ENSSSCG00000028443	1.32848	0.000892025
Spleen				ENSSSCG00000014727	1.33559	7.44e-05
Spleen				ENSSSCG00000008700	1.34193	0.00508292
Spleen				ENSSSCG00000036119	1.35783	0.00166357
Spleen				ENSSSCG00000018042	1.35901	0.0224693
Spleen				ENSSSCG00000031289	1.36252	0.00588315
Spleen				ENSSSCG00000018076	1.36459	9.45e-05
Spleen				ENSSSCG00000011945	1.37269	0.0169553
Spleen				ENSSSCG00000034846	1.41767	2.18e-05
Spleen				ENSSSCG00000011128	1.42581	0.00126715
Spleen				ENSSSCG00000038249	1.44603	0.000122038
Spleen				ENSSSCG00000009004	1.47149	0.0137181
Spleen				ENSSSCG00000013579	1.47323	0.0033234
Spleen				ENSSSCG00000006185	1.49681	0.0333925
Spleen				ENSSSCG00000004001	1.50622	7.46e-05
Spleen				ENSSSCG00000002993	1.51915	0.000225603
Spleen				ENSSSCG00000026849	1.52524	0.00557713
Spleen				ENSSSCG00000001523	1.52949	0.0240775
Spleen				ENSSSCG00000040940	1.54691	0.0328426
Spleen				ENSSSCG00000012769	1.55071	0.0113458
Spleen				ENSSSCG00000027030	1.55098	1.1e-05
Spleen				ENSSSCG00000019556	1.55501	7.48e-06
Spleen				ENSSSCG00000011397	1.56813	0.0153587
Spleen				ENSSSCG00000002475	1.59233	0.0124379
Spleen				ENSSSCG00000036427	1.59607	0.00369084
Spleen				ENSSSCG00000032599	1.62172	5.14e-07
Spleen				ENSSSCG00000001085	1.62952	0.00015595
Spleen				ENSSSCG00000038610	1.64058	3.13e-06
Spleen				ENSSSCG00000020439	1.74333	2.7e-07
Spleen				ENSSSCG00000040640	1.81577	1.3e-07
Spleen				ENSSSCG00000025253	1.8639	4.9e-08
Spleen				ENSSSCG00000018061	1.86491	3.65e-09
Spleen				ENSSSCG00000039007	1.90322	1.27e-08
Spleen				ENSSSCG00000015199	1.92451	0.00933655
Spleen				ENSSSCG00000018063	1.9404	6.98e-10
Spleen				ENSSSCG00000015493	2.11184	1.63e-07
Spleen				ENSSSCG00000033822	2.22478	0.0405711
Spleen				ENSSSCG00000009182	2.31567	2.26e-08
Spleen				ENSSSCG00000002830	2.33651	4.09e-10
Spleen				ENSSSCG00000016728	2.37391	0.0169553
Spleen				ENSSSCG00000011450	2.40268	0.000405145
Spleen				ENSSSCG00000008595	2.43846	2.96e-12
Spleen				ENSSSCG00000005488	2.55993	7.54e-09
Spleen				ENSSSCG00000015069	2.56976	5.28e-12
Spleen				ENSSSCG00000034995	2.58156	2.05e-16
Spleen				ENSSSCG00000016806	2.59963	0.0478478
Spleen				ENSSSCG00000035421	2.60868	9.96e-16
Spleen				ENSSSCG00000008868	2.62138	0.000932909
Spleen				ENSSSCG00000014111	2.81052	0.0150778
Spleen				ENSSSCG00000014110	2.91057	0.00967892
Spleen				ENSSSCG00000011640	2.92414	1.89e-19
Spleen				ENSSSCG00000027926	3.09742	4.09e-05
Spleen				ENSSSCG00000008997	3.11036	4.64e-18
Spleen				ENSSSCG00000002487	3.11077	2.31e-09
Spleen				ENSSSCG00000031478	3.18913	0.0190682
Spleen				ENSSSCG00000035335	3.21935	1.83e-06
Spleen				ENSSSCG00000015268	3.33558	5.12e-08
Spleen				ENSSSCG00000023415	3.35087	0.000478747
Spleen				ENSSSCG00000040980	3.35781	2.6e-06
Spleen				ENSSSCG00000016315	3.35869	2.6e-06
Spleen				ENSSSCG00000008948	3.41663	5.83e-27
Spleen				ENSSSCG00000015926	3.4204	1.29e-05
Spleen				ENSSSCG00000023686	3.44473	8.4e-11
Spleen				ENSSSCG00000017112	3.50161	0.00325937
Spleen				ENSSSCG00000003834	3.53143	4.04e-06
Spleen				ENSSSCG00000018072	3.55656	2.31e-06
Spleen				ENSSSCG00000000856	3.59145	1.35e-07
Spleen				ENSSSCG00000034188	3.59231	0.00204994
Spleen				ENSSSCG00000002483	3.6821	5.15e-14
Spleen				ENSSSCG00000034735	3.72451	0.000875831
Spleen				ENSSSCG00000008935	3.79277	0.000451719
Spleen				ENSSSCG00000002476	3.82107	2.29e-11
Spleen				ENSSSCG00000014315	3.88706	0.000241942
Spleen				ENSSSCG00000002481	3.89631	7.04e-13
Spleen				ENSSSCG00000003889	3.92452	0.035035
Spleen				ENSSSCG00000028901	3.92821	0.000186184
Spleen				ENSSSCG00000005398	3.94072	1.42e-06
Spleen				ENSSSCG00000005485	3.96195	1.18e-23
Spleen				ENSSSCG00000010479	4.00539	8.83e-14
Spleen				ENSSSCG00000010546	4.01353	6.07e-07
Spleen				ENSSSCG00000017980	4.05954	0.0216134
Spleen				ENSSSCG00000023301	4.08358	0.0202879
Spleen				ENSSSCG00000021003	4.15107	8.25e-26
Spleen				ENSSSCG00000039850	4.17635	0.0137355
Spleen				ENSSSCG00000002486	4.27625	8.99e-06
Spleen				ENSSSCG00000010549	4.29702	0.00843833
Spleen				ENSSSCG00000028537	4.30947	0.00810344
Spleen				ENSSSCG00000012711	4.31701	1.28e-08
Spleen				ENSSSCG00000031919	4.4101	0.00497123
Spleen				ENSSSCG00000038046	4.41493	2.11e-06
Spleen				ENSSSCG00000003819	4.54056	0.0027538
Spleen				ENSSSCG00000024252	4.54617	6.3e-07
Spleen				ENSSSCG00000014108	4.58244	9.94e-13
Spleen				ENSSSCG00000002736	4.61667	6.18e-13
Spleen				ENSSSCG00000021227	4.62392	0.00175586
Spleen				ENSSSCG00000024402	4.66597	4.96e-19
Spleen				ENSSSCG00000036449	4.67325	1.97e-13
Spleen				ENSSSCG00000029515	4.68468	0.00119791
Spleen				ENSSSCG00000023426	4.76695	0.000759304
Spleen				ENSSSCG00000024314	4.81027	6.77e-28
Spleen				ENSSSCG00000010488	4.81761	0.000529474
Spleen				ENSSSCG00000035347	4.83224	0.000492171
Spleen				ENSSSCG00000003835	4.87449	3.06e-12
Spleen				ENSSSCG00000040910	4.91568	7.47e-20
Spleen				ENSSSCG00000011799	4.9874	2.93e-38
Spleen				ENSSSCG00000011802	4.98813	4.09e-13
Spleen				ENSSSCG00000024926	5.11044	7.6e-05
Spleen				ENSSSCG00000008950	5.24623	2.78e-05
Spleen				ENSSSCG00000011801	5.52694	6.07e-32
Spleen				ENSSSCG00000008998	5.53573	1.1e-35
Spleen				ENSSSCG00000010337	5.62791	1.13e-13
Spleen				ENSSSCG00000006238	5.83204	1.56e-07
Spleen				ENSSSCG00000007858	5.84376	1.23e-07
Spleen				ENSSSCG00000027609	5.97724	2.24e-22
Spleen				ENSSSCG00000010780	6.15382	3.12e-24
Spleen				ENSSSCG00000011800	6.16606	3.65e-09
Spleen				ENSSSCG00000004038	6.50453	5.33e-28
Spleen				ENSSSCG00000021998	6.58912	9.81e-12
Spleen				ENSSSCG00000003891	6.64455	3.56e-23

## Sheet: Jejunum
Tissue	Healthy vs. FMT			Healthy vs. diarrhea			FMT vs. diarrhea
	Gene ID	log2 fold change	FDR	Gene ID	log2 fold change	FDR	Gene ID	log2 fold change	FDR
Jejunum	ENSSSCG00000020694	-6.55988	2.58e-11	ENSSSCG00000037028	-17.7115	8.27e-205	ENSSSCG00000037028	-16.6819	5.09e-211
Jejunum	ENSSSCG00000031595	-5.5152	4.75e-13	ENSSSCG00000033505	-12.1991	5.43e-84	ENSSSCG00000012835	-10.7489	9.7e-142
Jejunum	ENSSSCG00000015799	-5.3235	2.05e-05	ENSSSCG00000012835	-10.5812	3.05e-136	ENSSSCG00000033505	-10.3934	3.68e-90
Jejunum	ENSSSCG00000037292	-5.30153	2.47e-05	ENSSSCG00000001625	-8.45045	3.12e-67	ENSSSCG00000001625	-8.50005	3.61e-75
Jejunum	ENSSSCG00000031326	-5.17614	8.34e-05	ENSSSCG00000008998	-7.67223	2.78e-20	ENSSSCG00000000211	-8.0449	1.95e-94
Jejunum	ENSSSCG00000007861	-4.81387	1.57e-37	ENSSSCG00000040770	-7.30087	8.96e-17	ENSSSCG00000040770	-7.30087	1.02e-21
Jejunum	ENSSSCG00000022042	-4.73581	0.00133261	ENSSSCG00000017037	-6.53141	3.34e-72	ENSSSCG00000002481	-7.10205	5.25e-20
Jejunum	ENSSSCG00000017037	-4.33762	6.39e-36	ENSSSCG00000024402	-5.63458	8.43e-07	ENSSSCG00000012584	-7.08375	1.59e-46
Jejunum	ENSSSCG00000028931	-4.25398	8.33e-06	ENSSSCG00000011059	-5.34125	1.39e-05	ENSSSCG00000011801	-6.27169	3.5e-13
Jejunum	ENSSSCG00000040885	-4.22414	2.77e-08	ENSSSCG00000016315	-5.25371	2.35e-05	ENSSSCG00000011799	-6.24654	2.22e-31
Jejunum	ENSSSCG00000025086	-4.22178	0.0133714	ENSSSCG00000007063	-5.25081	1.1e-15	ENSSSCG00000033382	-6.18103	1.36e-60
Jejunum	ENSSSCG00000025273	-4.12076	1.31e-09	ENSSSCG00000031326	-5.19929	3.65e-05	ENSSSCG00000008998	-5.85603	1.09e-22
Jejunum	ENSSSCG00000036086	-4.01656	3.48e-35	ENSSSCG00000008446	-4.96202	1.7e-09	ENSSSCG00000032653	-5.54576	1.36e-40
Jejunum	ENSSSCG00000032342	-3.99754	4.46e-15	ENSSSCG00000010780	-4.90377	3.13e-09	ENSSSCG00000027609	-5.30377	5.04e-13
Jejunum	ENSSSCG00000029606	-3.90798	1.39e-24	ENSSSCG00000022042	-4.80111	0.000510218	ENSSSCG00000010780	-5.2715	8.31e-13
Jejunum	ENSSSCG00000010044	-3.81026	3.65e-33	ENSSSCG00000032653	-4.69704	9.09e-30	ENSSSCG00000016315	-5.25371	2.45e-07
Jejunum	ENSSSCG00000028674	-3.64933	1.94e-30	ENSSSCG00000025170	-4.61654	8.17e-11	ENSSSCG00000014108	-5.05452	1.74e-06
Jejunum	ENSSSCG00000027553	-3.6155	4.68e-05	ENSSSCG00000000856	-4.59439	1.06e-10	ENSSSCG00000002483	-4.91017	2.8e-10
Jejunum	ENSSSCG00000017630	-3.61045	4.86e-05	ENSSSCG00000020680	-4.48728	0.00277024	ENSSSCG00000001746	-4.84328	5.3e-20
Jejunum	ENSSSCG00000010664	-3.41139	0.00535995	ENSSSCG00000035336	-4.36322	0.00470551	ENSSSCG00000028901	-4.7428	2.56e-05
Jejunum	ENSSSCG00000003646	-3.30398	0.000473494	ENSSSCG00000017630	-4.31869	5.89e-09	ENSSSCG00000005740	-4.69642	2.08e-31
Jejunum	ENSSSCG00000000983	-3.29197	7.29e-21	ENSSSCG00000014219	-4.31185	6.88e-32	ENSSSCG00000000856	-4.60593	7.63e-14
Jejunum	ENSSSCG00000007691	-3.27767	3.1e-18	ENSSSCG00000012584	-4.29408	2.18e-26	ENSSSCG00000006140	-4.52841	7.01e-45
Jejunum	ENSSSCG00000008205	-3.22258	2.38e-23	ENSSSCG00000001746	-4.26525	3.33e-14	ENSSSCG00000020680	-4.48728	0.000181384
Jejunum	ENSSSCG00000021812	-3.18602	4.53e-23	ENSSSCG00000004038	-4.24083	6.34e-06	ENSSSCG00000024320	-4.46069	1.81e-44
Jejunum	ENSSSCG00000031771	-3.12097	0.0215898	ENSSSCG00000027609	-4.21956	2.02e-08	ENSSSCG00000024314	-4.37401	5.1e-12
Jejunum	ENSSSCG00000033719	-3.10706	1.46e-14	ENSSSCG00000011799	-4.21295	2.52e-19	ENSSSCG00000035336	-4.36322	0.00038249
Jejunum	ENSSSCG00000039272	-2.98002	0.00433699	ENSSSCG00000009184	-4.14393	0.0115585	ENSSSCG00000015199	-4.32251	1.66e-27
Jejunum	ENSSSCG00000008758	-2.94915	0.0445493	ENSSSCG00000021767	-4.1372	0.0117851	ENSSSCG00000024926	-4.31229	6.34e-07
Jejunum	ENSSSCG00000004699	-2.91834	4.14e-19	ENSSSCG00000029714	-4.01514	3.39e-17	ENSSSCG00000015732	-4.2943	2.77e-18
Jejunum	ENSSSCG00000027022	-2.89905	0.00745759	ENSSSCG00000026861	-3.97273	7.67e-12	ENSSSCG00000038046	-4.20851	0.000961942
Jejunum	ENSSSCG00000030371	-2.87458	9.98e-09	ENSSSCG00000002486	-3.95021	0.0236622	ENSSSCG00000003048	-4.1646	7.52e-34
Jejunum	ENSSSCG00000015294	-2.87222	2.63e-17	ENSSSCG00000024926	-3.94426	8.71e-05	ENSSSCG00000014219	-4.15138	5.2e-33
Jejunum	ENSSSCG00000007695	-2.79427	2.93e-05	ENSSSCG00000015799	-3.94057	0.0243194	ENSSSCG00000021767	-4.1372	0.00146082
Jejunum	ENSSSCG00000016517	-2.75514	0.0163685	ENSSSCG00000000211	-3.9051	2.96e-34	ENSSSCG00000007642	-4.10403	1.01e-37
Jejunum	ENSSSCG00000040042	-2.73921	6.72e-06	ENSSSCG00000012774	-3.87892	0.0312826	ENSSSCG00000013117	-4.02752	2.12e-36
Jejunum	ENSSSCG00000014987	-2.71364	2e-16	ENSSSCG00000029606	-3.86884	1.53e-24	ENSSSCG00000002486	-3.95021	0.00381016
Jejunum	ENSSSCG00000015830	-2.64634	0.0298943	ENSSSCG00000033382	-3.76795	1.06e-29	ENSSSCG00000009182	-3.83654	2.37e-34
Jejunum	ENSSSCG00000040752	-2.62268	0.000574405	ENSSSCG00000033594	-3.76163	2.21e-27	ENSSSCG00000029536	-3.73806	1.77e-27
Jejunum	ENSSSCG00000007926	-2.60537	2.58e-09	ENSSSCG00000015732	-3.74531	5.16e-13	ENSSSCG00000005485	-3.70938	1.74e-24
Jejunum	ENSSSCG00000020750	-2.5895	2.04e-11	ENSSSCG00000015199	-3.73654	2.39e-20	ENSSSCG00000010369	-3.63698	1.66e-09
Jejunum	ENSSSCG00000011002	-2.50953	8.72e-05	ENSSSCG00000002481	-3.70919	6.92e-10	ENSSSCG00000008935	-3.61952	0.0164572
Jejunum	ENSSSCG00000039007	-2.50895	4.81e-07	ENSSSCG00000035964	-3.69316	0.000617425	ENSSSCG00000012711	-3.61128	0.0166721
Jejunum	ENSSSCG00000015098	-2.50344	1.71e-13	ENSSSCG00000006116	-3.65187	2.28e-19	ENSSSCG00000035377	-3.60861	0.0167743
Jejunum	ENSSSCG00000036825	-2.49905	2.56e-10	ENSSSCG00000032342	-3.64824	4.06e-12	ENSSSCG00000007063	-3.60588	6.65e-14
Jejunum	ENSSSCG00000007807	-2.49869	7.86e-15	ENSSSCG00000013117	-3.63379	4.67e-30	ENSSSCG00000021942	-3.60538	3.18e-10
Jejunum	ENSSSCG00000036626	-2.48595	1.83e-12	ENSSSCG00000031589	-3.59637	5.31e-08	ENSSSCG00000025170	-3.58719	5.74e-11
Jejunum	ENSSSCG00000008809	-2.47425	3.37e-05	ENSSSCG00000010466	-3.59456	0.00114136	ENSSSCG00000002487	-3.561	5.47e-08
Jejunum	ENSSSCG00000009564	-2.42408	1.56e-08	ENSSSCG00000024314	-3.53568	1.03e-07	ENSSSCG00000004038	-3.52996	1.2e-06
Jejunum	ENSSSCG00000036550	-2.37823	1.37e-07	ENSSSCG00000024320	-3.52166	9.43e-30	ENSSSCG00000017541	-3.49527	0.0259307
Jejunum	ENSSSCG00000039874	-2.37655	4.61e-14	ENSSSCG00000011801	-3.51291	2.07e-06	ENSSSCG00000033594	-3.47004	3.24e-26
Jejunum	ENSSSCG00000030246	-2.34582	2.93e-12	ENSSSCG00000031771	-3.50597	0.00211887	ENSSSCG00000006174	-3.46606	2.84e-21
Jejunum	ENSSSCG00000002129	-2.29236	1.77e-06	ENSSSCG00000001823	-3.48989	0.00217805	ENSSSCG00000029714	-3.44726	2.3e-17
Jejunum	ENSSSCG00000037106	-2.22771	2.58e-11	ENSSSCG00000027553	-3.37953	0.000173642	ENSSSCG00000037422	-3.37376	1.12e-22
Jejunum	ENSSSCG00000004545	-2.20664	0.0142824	ENSSSCG00000033906	-3.35556	1.89e-25	ENSSSCG00000024402	-3.36761	7.21e-06
Jejunum	ENSSSCG00000016941	-2.20045	1.36e-10	ENSSSCG00000025128	-3.34927	0.000234796	ENSSSCG00000023686	-3.34774	2.76e-09
Jejunum	ENSSSCG00000005360	-2.18972	2.01e-09	ENSSSCG00000004225	-3.30362	1.43e-20	ENSSSCG00000010617	-3.33522	2.59e-15
Jejunum	ENSSSCG00000009429	-2.18814	1.92e-08	ENSSSCG00000024610	-3.25506	7.5e-08	ENSSSCG00000009805	-3.32137	1.64e-07
Jejunum	ENSSSCG00000010076	-2.0867	9.69e-10	ENSSSCG00000031595	-3.25105	0.00776739	ENSSSCG00000008118	-3.32066	2.86e-08
Jejunum	ENSSSCG00000001403	-2.07484	1.4e-05	ENSSSCG00000005740	-3.22028	2.76e-17	ENSSSCG00000007858	-3.32061	0.0445648
Jejunum	ENSSSCG00000011646	-2.06949	0.0170471	ENSSSCG00000009134	-3.21779	1.33e-22	ENSSSCG00000021227	-3.32061	0.0445648
Jejunum	ENSSSCG00000035179	-2.06214	0.000860196	ENSSSCG00000028901	-3.19992	0.0098689	ENSSSCG00000010375	-3.31305	0.0452836
Jejunum	ENSSSCG00000034499	-2.05569	6.61e-05	ENSSSCG00000018068	-3.19446	4.88e-12	ENSSSCG00000035529	-3.30263	2.02e-24
Jejunum	ENSSSCG00000029240	-2.05025	0.0056747	ENSSSCG00000014293	-3.17499	7.58e-05	ENSSSCG00000029783	-3.20786	3.42e-12
Jejunum	ENSSSCG00000000718	-2.00448	0.0168208	ENSSSCG00000000718	-3.12377	9.32e-08	ENSSSCG00000036808	-3.20045	0.000512624
Jejunum	ENSSSCG00000004332	-2.00059	2.01e-09	ENSSSCG00000010617	-3.11171	8.51e-12	ENSSSCG00000004225	-3.19147	4.72e-21
Jejunum	ENSSSCG00000012644	-1.99269	8.02e-06	ENSSSCG00000029756	-3.10769	1.2e-13	ENSSSCG00000040951	-3.16752	5.9e-24
Jejunum	ENSSSCG00000016337	-1.98557	1.16e-05	ENSSSCG00000009950	-3.09886	0.0171912	ENSSSCG00000009134	-3.15241	7.54e-23
Jejunum	ENSSSCG00000010959	-1.95726	4.99e-08	ENSSSCG00000034188	-3.08225	0.0173913	ENSSSCG00000038685	-3.05445	9.48e-10
Jejunum	ENSSSCG00000004040	-1.95112	0.00562993	ENSSSCG00000011802	-3.06759	7.41e-22	ENSSSCG00000013733	-3.03886	6.5e-06
Jejunum	ENSSSCG00000040534	-1.91629	0.0156083	ENSSSCG00000023746	-3.01414	1.71e-09	ENSSSCG00000011802	-3.03803	3.84e-22
Jejunum	ENSSSCG00000006458	-1.91572	3.47e-06	ENSSSCG00000009182	-2.9978	3.07e-22	ENSSSCG00000029756	-3.02028	1e-14
Jejunum	ENSSSCG00000017283	-1.91269	2.58e-09	ENSSSCG00000003646	-2.93188	0.00425826	ENSSSCG00000040164	-3.00685	0.0166721
Jejunum	ENSSSCG00000027568	-1.8985	2.16e-08	ENSSSCG00000030371	-2.91465	3.46e-09	ENSSSCG00000006403	-2.96072	6.6e-05
Jejunum	ENSSSCG00000035987	-1.88547	5.84e-09	ENSSSCG00000039813	-2.87354	7.34e-09	ENSSSCG00000033822	-2.92473	5.77e-20
Jejunum	ENSSSCG00000015810	-1.8715	9.07e-08	ENSSSCG00000007642	-2.86127	3.85e-20	ENSSSCG00000039173	-2.89536	0.000144931
Jejunum	ENSSSCG00000016720	-1.86683	1.81e-08	ENSSSCG00000029536	-2.76725	7.8e-16	ENSSSCG00000023732	-2.87963	2.79e-16
Jejunum	ENSSSCG00000035222	-1.86594	7.63e-07	ENSSSCG00000036808	-2.74931	0.0122307	ENSSSCG00000017220	-2.86576	1.04e-18
Jejunum	ENSSSCG00000015700	-1.85433	2.29e-06	ENSSSCG00000006525	-2.70601	3.74e-15	ENSSSCG00000029879	-2.84062	1.2e-20
Jejunum	ENSSSCG00000027872	-1.84674	2.77e-08	ENSSSCG00000016941	-2.69993	3.09e-16	ENSSSCG00000006125	-2.83521	1.8e-19
Jejunum	ENSSSCG00000034436	-1.83914	9.54e-05	ENSSSCG00000032826	-2.68428	7.85e-05	ENSSSCG00000006116	-2.83065	3.58e-15
Jejunum	ENSSSCG00000012730	-1.8105	3.58e-07	ENSSSCG00000002483	-2.67982	0.000248978	ENSSSCG00000015767	-2.80437	0.039603
Jejunum	ENSSSCG00000000667	-1.80791	6.81e-08	ENSSSCG00000037269	-2.67812	2.71e-05	ENSSSCG00000023746	-2.7898	1.91e-10
Jejunum	ENSSSCG00000031336	-1.80485	2.73e-08	ENSSSCG00000034436	-2.63873	1.93e-10	ENSSSCG00000039252	-2.78135	6.07e-20
Jejunum	ENSSSCG00000030003	-1.75081	2.52e-05	ENSSSCG00000023686	-2.6105	1.93e-05	ENSSSCG00000012049	-2.71018	8.48e-18
Jejunum	ENSSSCG00000037584	-1.74837	2.49e-05	ENSSSCG00000008997	-2.60946	4.05e-09	ENSSSCG00000010960	-2.6937	6.32e-18
Jejunum	ENSSSCG00000031858	-1.74256	0.00123373	ENSSSCG00000006174	-2.60464	1.27e-12	ENSSSCG00000018076	-2.6846	2.77e-18
Jejunum	ENSSSCG00000004309	-1.73474	0.00349717	ENSSSCG00000010546	-2.60121	0.0243788	ENSSSCG00000005287	-2.65575	6.03e-18
Jejunum	ENSSSCG00000027849	-1.72251	6.21e-06	ENSSSCG00000008205	-2.57558	1.8e-15	ENSSSCG00000036708	-2.63666	3.59e-08
Jejunum	ENSSSCG00000039293	-1.69816	3.6e-06	ENSSSCG00000031031	-2.56468	0.00794968	ENSSSCG00000026861	-2.62897	4.1e-09
Jejunum	ENSSSCG00000002033	-1.68638	7.06e-07	ENSSSCG00000005485	-2.53752	1.74e-12	ENSSSCG00000009413	-2.59173	3.18e-10
Jejunum	ENSSSCG00000011800	-1.6661	0.00718526	ENSSSCG00000017892	-2.51002	3.93e-14	ENSSSCG00000015054	-2.56659	0.00203963
Jejunum	ENSSSCG00000010800	-1.66592	6.73e-07	ENSSSCG00000016397	-2.49275	0.0440657	ENSSSCG00000038521	-2.55076	1.29e-16
Jejunum	ENSSSCG00000024417	-1.65687	0.0137044	ENSSSCG00000031646	-2.49111	0.0404569	ENSSSCG00000007391	-2.54908	3.45e-14
Jejunum	ENSSSCG00000010190	-1.6489	0.00562993	ENSSSCG00000011397	-2.45768	0.000265659	ENSSSCG00000014293	-2.50677	8.73e-05
Jejunum	ENSSSCG00000017282	-1.64278	0.000240981	ENSSSCG00000036708	-2.43762	4.94e-06	ENSSSCG00000031646	-2.49773	0.0108004
Jejunum	ENSSSCG00000040300	-1.64166	3.42e-06	ENSSSCG00000035529	-2.3861	2.05e-13	ENSSSCG00000001589	-2.47341	7.58e-14
Jejunum	ENSSSCG00000034169	-1.63434	0.000380397	ENSSSCG00000023732	-2.33986	1.82e-10	ENSSSCG00000018068	-2.46044	9.48e-10
Jejunum	ENSSSCG00000016900	-1.62262	6.95e-06	ENSSSCG00000014108	-2.32224	0.029046	ENSSSCG00000030938	-2.43685	3.14e-14
Jejunum	ENSSSCG00000040377	-1.61955	1.16e-05	ENSSSCG00000002487	-2.31625	0.000913384	ENSSSCG00000024610	-2.42823	1.3e-06
Jejunum	ENSSSCG00000012371	-1.61668	0.0144891	ENSSSCG00000034756	-2.30048	1.17e-13	ENSSSCG00000037269	-2.39061	1.13e-05
Jejunum	ENSSSCG00000033363	-1.6086	1.52e-05	ENSSSCG00000032190	-2.29115	0.0351833	ENSSSCG00000008446	-2.31259	1.93e-05
Jejunum	ENSSSCG00000031476	-1.58829	2.69e-06	ENSSSCG00000016294	-2.28904	0.00244554	ENSSSCG00000002736	-2.27888	1.66e-05
Jejunum	ENSSSCG00000036318	-1.58613	2.49e-06	ENSSSCG00000026422	-2.23904	4.08e-12	ENSSSCG00000026422	-2.27858	5.04e-13
Jejunum	ENSSSCG00000035416	-1.57435	0.00299961	ENSSSCG00000010959	-2.20467	1.86e-10	ENSSSCG00000006355	-2.25604	0.00805111
Jejunum	ENSSSCG00000038885	-1.57177	0.00073553	ENSSSCG00000036318	-2.17517	6.01e-12	ENSSSCG00000040940	-2.25222	0.00185074
Jejunum	ENSSSCG00000012530	-1.57043	0.00163615	ENSSSCG00000001589	-2.16697	3.18e-10	ENSSSCG00000039813	-2.23622	1.51e-07
Jejunum	ENSSSCG00000039074	-1.55818	3.47e-06	ENSSSCG00000026079	-2.15875	0.000420169	ENSSSCG00000017037	-2.1938	9.08e-13
Jejunum	ENSSSCG00000036504	-1.53672	0.000244482	ENSSSCG00000006874	-2.15287	5.09e-11	ENSSSCG00000017892	-2.18575	1.08e-11
Jejunum	ENSSSCG00000035911	-1.52691	1.37e-05	ENSSSCG00000010190	-2.13846	1.01e-05	ENSSSCG00000001040	-2.16088	8.69e-10
Jejunum	ENSSSCG00000006457	-1.51732	7.05e-06	ENSSSCG00000039121	-2.12366	0.0164562	ENSSSCG00000022649	-2.14774	9.42e-12
Jejunum	ENSSSCG00000008976	-1.51129	0.00664838	ENSSSCG00000017462	-2.11131	0.037906	ENSSSCG00000006717	-2.14673	2.74e-12
Jejunum	ENSSSCG00000001535	-1.49001	0.000269707	ENSSSCG00000011030	-2.10573	2.1e-07	ENSSSCG00000011568	-2.14393	1.95e-11
Jejunum	ENSSSCG00000013777	-1.48743	5.14e-05	ENSSSCG00000020750	-2.10245	1.78e-07	ENSSSCG00000033906	-2.1428	8.5e-12
Jejunum	ENSSSCG00000014895	-1.4868	0.00596585	ENSSSCG00000031648	-2.10023	6.16e-05	ENSSSCG00000010837	-2.14252	5.31e-12
Jejunum	ENSSSCG00000031648	-1.47852	0.0313159	ENSSSCG00000005488	-2.10005	0.000181421	ENSSSCG00000005488	-2.13549	1.27e-05
Jejunum	ENSSSCG00000016983	-1.47641	1.59e-05	ENSSSCG00000004615	-2.08602	7.5e-08	ENSSSCG00000040111	-2.12525	0.000177847
Jejunum	ENSSSCG00000004181	-1.47511	1.31e-05	ENSSSCG00000037584	-2.06159	1.02e-07	ENSSSCG00000001521	-2.12069	7.66e-12
Jejunum	ENSSSCG00000009580	-1.46953	4.04e-05	ENSSSCG00000029441	-2.06047	0.000619064	ENSSSCG00000040779	-2.09626	1.74e-11
Jejunum	ENSSSCG00000011627	-1.43589	0.00326537	ENSSSCG00000038677	-2.05165	1.4e-08	ENSSSCG00000004890	-2.07795	0.0489524
Jejunum	ENSSSCG00000033183	-1.43537	7.27e-05	ENSSSCG00000002736	-2.02624	0.00083526	ENSSSCG00000023749	-2.07405	3.19e-11
Jejunum	ENSSSCG00000034001	-1.42687	0.00535995	ENSSSCG00000002887	-2.02399	0.00918206	ENSSSCG00000006503	-2.06556	8.49e-11
Jejunum	ENSSSCG00000011240	-1.4224	0.00058698	ENSSSCG00000009496	-2.01648	4.18e-09	ENSSSCG00000025414	-2.02562	7.04e-11
Jejunum	ENSSSCG00000011349	-1.42041	0.0323881	ENSSSCG00000007391	-2.01404	7.66e-09	ENSSSCG00000010479	-2.02133	5.81e-09
Jejunum	ENSSSCG00000036445	-1.41367	3.78e-05	ENSSSCG00000034692	-2.01285	1.67e-10	ENSSSCG00000010546	-1.99625	0.0378212
Jejunum	ENSSSCG00000024467	-1.40983	0.0358123	ENSSSCG00000004545	-2.01039	0.0335184	ENSSSCG00000004454	-1.99559	5.32e-10
Jejunum	ENSSSCG00000004032	-1.4086	0.0362249	ENSSSCG00000003622	-2.00244	3e-07	ENSSSCG00000028427	-1.99159	0.009139
Jejunum	ENSSSCG00000029641	-1.40167	0.0231896	ENSSSCG00000016878	-1.98028	1.46e-06	ENSSSCG00000004615	-1.98622	5.63e-08
Jejunum	ENSSSCG00000031848	-1.39659	3.78e-05	ENSSSCG00000040951	-1.96311	9.76e-10	ENSSSCG00000039850	-1.9842	1.3e-06
Jejunum	ENSSSCG00000028218	-1.39455	0.000178527	ENSSSCG00000012651	-1.95885	4.82e-10	ENSSSCG00000015340	-1.96243	2.14e-10
Jejunum	ENSSSCG00000004662	-1.38357	0.0465331	ENSSSCG00000001040	-1.93883	2.41e-07	ENSSSCG00000008115	-1.96143	4.31e-05
Jejunum	ENSSSCG00000013344	-1.37263	0.020129	ENSSSCG00000008118	-1.92707	0.00304612	ENSSSCG00000003622	-1.94243	1.08e-07
Jejunum	ENSSSCG00000000184	-1.36415	0.0200605	ENSSSCG00000015258	-1.91487	0.0122886	ENSSSCG00000001823	-1.93146	0.0329926
Jejunum	ENSSSCG00000039880	-1.36108	8.68e-05	ENSSSCG00000006185	-1.91052	0.01215	ENSSSCG00000034692	-1.92172	6.94e-10
Jejunum	ENSSSCG00000026453	-1.3601	0.00220738	ENSSSCG00000013733	-1.90716	0.0127392	ENSSSCG00000016093	-1.92067	0.0376128
Jejunum	ENSSSCG00000040826	-1.35968	0.0178497	ENSSSCG00000021988	-1.89343	5.27e-09	ENSSSCG00000031589	-1.91739	0.000220464
Jejunum	ENSSSCG00000002368	-1.35617	0.000110721	ENSSSCG00000038644	-1.88439	1.71e-07	ENSSSCG00000018072	-1.89967	0.00189515
Jejunum	ENSSSCG00000008501	-1.35471	0.00175849	ENSSSCG00000015445	-1.87956	0.00345204	ENSSSCG00000031936	-1.8961	2.52e-06
Jejunum	ENSSSCG00000027225	-1.3446	0.0324099	ENSSSCG00000022306	-1.87863	0.00131423	ENSSSCG00000033922	-1.88018	6.42e-05
Jejunum	ENSSSCG00000005586	-1.34439	0.0133714	ENSSSCG00000031936	-1.87732	2.69e-05	ENSSSCG00000011059	-1.87401	0.0210055
Jejunum	ENSSSCG00000003284	-1.3425	0.000457726	ENSSSCG00000035179	-1.86357	0.00430529	ENSSSCG00000006525	-1.87353	1.82e-08
Jejunum	ENSSSCG00000039381	-1.33938	0.0309504	ENSSSCG00000009805	-1.8445	0.00816734	ENSSSCG00000015512	-1.8706	1.43e-07
Jejunum	ENSSSCG00000001231	-1.33688	8.7e-05	ENSSSCG00000009709	-1.84119	0.000119231	ENSSSCG00000015363	-1.84459	2.76e-09
Jejunum	ENSSSCG00000015507	-1.33439	0.000130538	ENSSSCG00000018076	-1.83056	7.91e-09	ENSSSCG00000007603	-1.826	9.38e-07
Jejunum	ENSSSCG00000002309	-1.33012	0.0054976	ENSSSCG00000031414	-1.83051	0.00484015	ENSSSCG00000021867	-1.82301	1.45e-08
Jejunum	ENSSSCG00000032611	-1.32979	0.00402064	ENSSSCG00000008115	-1.8218	0.00082989	ENSSSCG00000005315	-1.81994	6.89e-09
Jejunum	ENSSSCG00000033962	-1.32277	0.000877278	ENSSSCG00000003048	-1.79796	9.06e-08	ENSSSCG00000010466	-1.81731	0.0396886
Jejunum	ENSSSCG00000031173	-1.32026	0.00939892	ENSSSCG00000033043	-1.7957	9.43e-08	ENSSSCG00000022372	-1.80057	2.06e-08
Jejunum	ENSSSCG00000013575	-1.31049	0.000308254	ENSSSCG00000006289	-1.77815	1.29e-07	ENSSSCG00000035885	-1.79591	0.0156473
Jejunum	ENSSSCG00000034972	-1.30409	0.0270207	ENSSSCG00000015515	-1.77722	0.00979627	ENSSSCG00000039486	-1.79005	0.012503
Jejunum	ENSSSCG00000032094	-1.29515	0.00427423	ENSSSCG00000014315	-1.75224	0.0115585	ENSSSCG00000031292	-1.77889	1.39e-07
Jejunum	ENSSSCG00000024562	-1.28499	0.00112786	ENSSSCG00000010369	-1.75023	0.00529347	ENSSSCG00000024084	-1.76648	4.31e-05
Jejunum	ENSSSCG00000037532	-1.2811	0.000579176	ENSSSCG00000014895	-1.7461	0.000259868	ENSSSCG00000036474	-1.75457	6.03e-06
Jejunum	ENSSSCG00000009543	-1.27407	0.00773803	ENSSSCG00000021813	-1.73498	5.07e-08	ENSSSCG00000035964	-1.75106	0.0408223
Jejunum	ENSSSCG00000036649	-1.27063	0.00211089	ENSSSCG00000008948	-1.72915	3.34e-07	ENSSSCG00000010554	-1.74899	2.37e-08
Jejunum	ENSSSCG00000004520	-1.26896	0.000626617	ENSSSCG00000036203	-1.71822	9.93e-08	ENSSSCG00000003894	-1.7368	0.000548587
Jejunum	ENSSSCG00000006245	-1.26168	0.00116293	ENSSSCG00000022618	-1.71529	4.9e-06	ENSSSCG00000011744	-1.72164	3e-05
Jejunum	ENSSSCG00000000563	-1.26153	0.000365168	ENSSSCG00000034499	-1.70255	0.0023089	ENSSSCG00000029441	-1.71702	0.0012677
Jejunum	ENSSSCG00000010529	-1.24449	0.000574405	ENSSSCG00000013056	-1.69211	0.00181244	ENSSSCG00000039615	-1.71492	4.47e-07
Jejunum	ENSSSCG00000006456	-1.21616	0.00104136	ENSSSCG00000025414	-1.68417	1.72e-07	ENSSSCG00000024103	-1.71225	3.58e-05
Jejunum	ENSSSCG00000025644	-1.21515	0.00114435	ENSSSCG00000029037	-1.67694	3.55e-06	ENSSSCG00000026486	-1.69238	3.71e-06
Jejunum	ENSSSCG00000036239	-1.215	0.00188554	ENSSSCG00000038929	-1.67657	8.6e-05	ENSSSCG00000031414	-1.69007	0.00266816
Jejunum	ENSSSCG00000033906	-1.21276	0.0020359	ENSSSCG00000037155	-1.66085	0.000564343	ENSSSCG00000006874	-1.6893	2.38e-07
Jejunum	ENSSSCG00000038929	-1.21006	0.0248471	ENSSSCG00000009526	-1.65494	5.19e-05	ENSSSCG00000034371	-1.68818	0.000448537
Jejunum	ENSSSCG00000016423	-1.20611	0.0104117	ENSSSCG00000030830	-1.65214	2.35e-06	ENSSSCG00000038233	-1.68456	2.21e-07
Jejunum	ENSSSCG00000015297	-1.20535	0.0414932	ENSSSCG00000006140	-1.65054	2.41e-07	ENSSSCG00000038677	-1.67293	2.35e-06
Jejunum	ENSSSCG00000004075	-1.20378	0.0213429	ENSSSCG00000031336	-1.64003	5.15e-07	ENSSSCG00000009500	-1.6609	2.52e-06
Jejunum	ENSSSCG00000040288	-1.19327	0.00230573	ENSSSCG00000011685	-1.63633	0.0490617	ENSSSCG00000030518	-1.65961	1.79e-06
Jejunum	ENSSSCG00000036036	-1.18827	0.0201944	ENSSSCG00000004596	-1.61482	1.23e-05	ENSSSCG00000016472	-1.64805	0.000323227
Jejunum	ENSSSCG00000030593	-1.18244	0.00341401	ENSSSCG00000033922	-1.61415	0.00255216	ENSSSCG00000001203	-1.64295	0.00332532
Jejunum	ENSSSCG00000031334	-1.163	0.00174644	ENSSSCG00000031272	-1.60934	0.0258193	ENSSSCG00000008555	-1.63985	2.77e-07
Jejunum	ENSSSCG00000034689	-1.15127	0.00548062	ENSSSCG00000009789	-1.58709	0.00829886	ENSSSCG00000016883	-1.62784	3.76e-05
Jejunum	ENSSSCG00000002341	-1.14739	0.00197134	ENSSSCG00000039252	-1.58338	7.95e-07	ENSSSCG00000004573	-1.62717	4.59e-07
Jejunum	ENSSSCG00000009645	-1.14637	0.00156195	ENSSSCG00000036626	-1.58068	3.97e-05	ENSSSCG00000038792	-1.62236	4.62e-06
Jejunum	ENSSSCG00000029419	-1.14381	0.00807457	ENSSSCG00000017372	-1.56397	0.000448594	ENSSSCG00000029515	-1.61133	0.00017307
Jejunum	ENSSSCG00000002893	-1.14318	0.0018575	ENSSSCG00000016462	-1.55897	2.12e-05	ENSSSCG00000003547	-1.59954	0.0108358
Jejunum	ENSSSCG00000036127	-1.1418	0.00174644	ENSSSCG00000002309	-1.54952	0.000320142	ENSSSCG00000011397	-1.59765	0.00631214
Jejunum	ENSSSCG00000032777	-1.13057	0.00200804	ENSSSCG00000004662	-1.53991	0.00918206	ENSSSCG00000025529	-1.58872	7.05e-07
Jejunum	ENSSSCG00000017861	-1.1255	0.0045449	ENSSSCG00000033962	-1.53584	3.01e-05	ENSSSCG00000003047	-1.57897	2.44e-06
Jejunum	ENSSSCG00000010626	-1.1245	0.025947	ENSSSCG00000033719	-1.53077	0.00266287	ENSSSCG00000028282	-1.57575	8.8e-07
Jejunum	ENSSSCG00000034756	-1.11933	0.0026117	ENSSSCG00000024290	-1.52219	0.0199167	ENSSSCG00000016878	-1.57239	5.27e-05
Jejunum	ENSSSCG00000023592	-1.11032	0.0083086	ENSSSCG00000034698	-1.52196	9.4e-06	ENSSSCG00000013263	-1.56783	9.04e-07
Jejunum	ENSSSCG00000009496	-1.09915	0.0116877	ENSSSCG00000022738	-1.51004	0.018096	ENSSSCG00000011030	-1.56411	5.75e-05
Jejunum	ENSSSCG00000036076	-1.09832	0.0141331	ENSSSCG00000039874	-1.50508	6.45e-06	ENSSSCG00000026890	-1.55234	1.29e-06
Jejunum	ENSSSCG00000033858	-1.09607	0.00538229	ENSSSCG00000005379	-1.50405	4.9e-06	ENSSSCG00000030709	-1.5413	0.00043035
Jejunum	ENSSSCG00000030830	-1.0953	0.00995076	ENSSSCG00000030694	-1.49117	3.99e-05	ENSSSCG00000015493	-1.53922	0.0189525
Jejunum	ENSSSCG00000036449	-1.0937	0.00338433	ENSSSCG00000010960	-1.48144	1.04e-05	ENSSSCG00000017801	-1.53922	1.08e-05
Jejunum	ENSSSCG00000012651	-1.09199	0.00386717	ENSSSCG00000030003	-1.47601	0.000819506	ENSSSCG00000030515	-1.53022	3.77e-06
Jejunum	ENSSSCG00000033675	-1.09066	0.00325715	ENSSSCG00000016423	-1.47008	0.000325885	ENSSSCG00000006289	-1.5276	4.97e-06
Jejunum	ENSSSCG00000037364	-1.08683	0.0118135	ENSSSCG00000027225	-1.46396	0.00908165	ENSSSCG00000036261	-1.52122	0.000273755
Jejunum	ENSSSCG00000040379	-1.08168	0.048197	ENSSSCG00000011069	-1.46098	0.0130666	ENSSSCG00000008997	-1.51633	0.000279692
Jejunum	ENSSSCG00000038878	-1.07685	0.00401787	ENSSSCG00000021867	-1.45635	1.96e-05	ENSSSCG00000004001	-1.51425	0.000111475
Jejunum	ENSSSCG00000036203	-1.07477	0.00517743	ENSSSCG00000031850	-1.45345	0.0343983	ENSSSCG00000010639	-1.50855	7.1e-06
Jejunum	ENSSSCG00000035547	-1.07371	0.0102435	ENSSSCG00000008501	-1.44481	0.0004052	ENSSSCG00000004565	-1.49529	6.31e-06
Jejunum	ENSSSCG00000024408	-1.07326	0.0154569	ENSSSCG00000034252	-1.44395	0.000761462	ENSSSCG00000021988	-1.48884	6.46e-06
Jejunum	ENSSSCG00000034961	-1.06918	0.0146914	ENSSSCG00000029783	-1.44314	0.00414333	ENSSSCG00000024290	-1.48328	0.00915209
Jejunum	ENSSSCG00000035525	-1.05753	0.0417396	ENSSSCG00000006580	-1.4391	2.56e-05	ENSSSCG00000016799	-1.47896	0.000737861
Jejunum	ENSSSCG00000037390	-1.05732	0.010174	ENSSSCG00000030593	-1.43145	8.6e-05	ENSSSCG00000009526	-1.47528	0.000147892
Jejunum	ENSSSCG00000029284	-1.05159	0.044703	ENSSSCG00000015259	-1.4205	0.0490617	ENSSSCG00000010060	-1.47366	0.000426092
Jejunum	ENSSSCG00000031170	-1.04658	0.006091	ENSSSCG00000012644	-1.4198	0.00577739	ENSSSCG00000032996	-1.4625	6.26e-06
Jejunum	ENSSSCG00000036132	-1.04486	0.00688103	ENSSSCG00000022068	-1.39929	0.0364734	ENSSSCG00000009789	-1.45798	0.00711194
Jejunum	ENSSSCG00000002739	-1.03431	0.00907832	ENSSSCG00000023880	-1.39701	3.65e-05	ENSSSCG00000014982	-1.44242	0.000111991
Jejunum	ENSSSCG00000031106	-1.02941	0.00784444	ENSSSCG00000010514	-1.38604	3.65e-05	ENSSSCG00000008062	-1.43899	0.000401379
Jejunum	ENSSSCG00000027434	-1.02762	0.0163685	ENSSSCG00000038797	-1.38431	0.0478596	ENSSSCG00000003908	-1.43116	2.14e-05
Jejunum	ENSSSCG00000023396	-1.02559	0.0323648	ENSSSCG00000039344	-1.37732	5.73e-05	ENSSSCG00000014128	-1.42055	0.00114878
Jejunum	ENSSSCG00000029281	-1.0068	0.0186191	ENSSSCG00000007072	-1.37688	0.000956518	ENSSSCG00000013374	-1.42016	0.0471293
Jejunum	ENSSSCG00000032529	-1.00427	0.0330885	ENSSSCG00000024103	-1.37263	0.00345204	ENSSSCG00000035335	-1.41442	0.0357778
Jejunum	ENSSSCG00000039344	-1.00376	0.0131872	ENSSSCG00000006080	-1.36664	0.0275477	ENSSSCG00000035347	-1.40807	0.00722828
Jejunum	ENSSSCG00000027954	-1.00355	0.0173624	ENSSSCG00000007603	-1.36285	0.00110162	ENSSSCG00000001804	-1.40673	2.02e-05
Jejunum	ENSSSCG00000021511	-1.00228	0.0158601	ENSSSCG00000035825	-1.36058	0.00168637	ENSSSCG00000024588	-1.40412	0.0383682
Jejunum	ENSSSCG00000008767	-1.00112	0.0139928	ENSSSCG00000005224	-1.36039	0.000175758	ENSSSCG00000005067	-1.40018	0.000737861
Jejunum	ENSSSCG00000026407	1.00062	0.0161578	ENSSSCG00000008968	-1.35825	0.000201466	ENSSSCG00000017484	-1.40008	0.000776607
Jejunum	ENSSSCG00000031255	1.00347	0.0136466	ENSSSCG00000039615	-1.35552	0.000259868	ENSSSCG00000034891	-1.39783	0.0384142
Jejunum	ENSSSCG00000040689	1.00539	0.0126571	ENSSSCG00000033941	-1.353	0.00940206	ENSSSCG00000039212	-1.39708	0.00407645
Jejunum	ENSSSCG00000037614	1.00588	0.00975194	ENSSSCG00000036628	-1.35125	6.13e-05	ENSSSCG00000030626	-1.39539	0.000108077
Jejunum	ENSSSCG00000039214	1.01066	0.0158601	ENSSSCG00000003753	-1.34998	0.00198209	ENSSSCG00000035825	-1.39325	0.000538388
Jejunum	ENSSSCG00000010543	1.01144	0.00899733	ENSSSCG00000036127	-1.34664	6.31e-05	ENSSSCG00000004436	-1.38421	0.0386424
Jejunum	ENSSSCG00000002135	1.01444	0.00885315	ENSSSCG00000022372	-1.34431	0.000120011	ENSSSCG00000028051	-1.38332	0.000202387
Jejunum	ENSSSCG00000038322	1.01988	0.00975194	ENSSSCG00000036825	-1.34063	0.00755542	ENSSSCG00000022250	-1.37975	0.000232158
Jejunum	ENSSSCG00000035893	1.02047	0.0137127	ENSSSCG00000005089	-1.34	0.035334	ENSSSCG00000005379	-1.37677	3.33e-05
Jejunum	ENSSSCG00000004694	1.0306	0.0213429	ENSSSCG00000000682	-1.33918	0.00386496	ENSSSCG00000038052	-1.37532	0.00233359
Jejunum	ENSSSCG00000007748	1.03799	0.00707337	ENSSSCG00000011568	-1.33818	0.000181421	ENSSSCG00000033043	-1.37513	5.75e-05
Jejunum	ENSSSCG00000030271	1.03885	0.0171431	ENSSSCG00000037736	-1.33672	7.25e-05	ENSSSCG00000038709	-1.37489	0.00150753
Jejunum	ENSSSCG00000034727	1.04024	0.0307652	ENSSSCG00000009831	-1.33568	0.00015201	ENSSSCG00000004596	-1.37327	0.00017621
Jejunum	ENSSSCG00000008963	1.04029	0.00879692	ENSSSCG00000040904	-1.33474	0.0429892	ENSSSCG00000018083	-1.37282	0.000544863
Jejunum	ENSSSCG00000028443	1.04542	0.0272696	ENSSSCG00000016472	-1.33242	0.0140908	ENSSSCG00000006243	-1.37135	3.43e-05
Jejunum	ENSSSCG00000036706	1.04983	0.00879692	ENSSSCG00000001535	-1.32351	0.00139786	ENSSSCG00000008948	-1.37082	6.93e-05
Jejunum	ENSSSCG00000040947	1.05028	0.00548062	ENSSSCG00000034286	-1.31822	0.0122307	ENSSSCG00000003523	-1.3646	0.0457139
Jejunum	ENSSSCG00000032841	1.05579	0.00534881	ENSSSCG00000010814	-1.31643	0.0312621	ENSSSCG00000016718	-1.35786	0.0381205
Jejunum	ENSSSCG00000015342	1.0564	0.00648675	ENSSSCG00000040130	-1.31531	0.0339181	ENSSSCG00000008852	-1.3565	0.00314672
Jejunum	ENSSSCG00000003146	1.05699	0.00824798	ENSSSCG00000009500	-1.31497	0.000919456	ENSSSCG00000022473	-1.35557	4.31e-05
Jejunum	ENSSSCG00000017484	1.0657	0.0491056	ENSSSCG00000035391	-1.3109	0.0031698	ENSSSCG00000033730	-1.34321	0.0034172
Jejunum	ENSSSCG00000008090	1.06884	0.0126624	ENSSSCG00000032720	-1.31087	0.00636439	ENSSSCG00000034727	-1.34181	0.00048353
Jejunum	ENSSSCG00000016254	1.07229	0.00497976	ENSSSCG00000014256	-1.3102	0.000285202	ENSSSCG00000004597	-1.3351	0.00344763
Jejunum	ENSSSCG00000009469	1.07734	0.0133714	ENSSSCG00000008928	-1.30595	0.00100059	ENSSSCG00000038966	-1.32951	0.000225043
Jejunum	ENSSSCG00000002476	1.07958	0.0112224	ENSSSCG00000007058	-1.3002	0.000175758	ENSSSCG00000033452	-1.32359	0.00243993
Jejunum	ENSSSCG00000034102	1.08353	0.00432428	ENSSSCG00000010532	-1.3001	0.000214742	ENSSSCG00000002980	-1.30616	0.00951607
Jejunum	ENSSSCG00000035437	1.08949	0.00359231	ENSSSCG00000031334	-1.29787	0.000203749	ENSSSCG00000009558	-1.30353	0.00023034
Jejunum	ENSSSCG00000004565	1.09348	0.00485217	ENSSSCG00000036550	-1.29622	0.0352174	ENSSSCG00000014257	-1.30322	0.00114559
Jejunum	ENSSSCG00000004572	1.09401	0.004889	ENSSSCG00000021579	-1.29213	0.00122925	ENSSSCG00000022446	-1.29811	0.000115392
Jejunum	ENSSSCG00000003740	1.09772	0.00548062	ENSSSCG00000008767	-1.29083	0.000248443	ENSSSCG00000010048	-1.29083	0.00175173
Jejunum	ENSSSCG00000036893	1.10272	0.0171431	ENSSSCG00000010048	-1.28629	0.00420383	ENSSSCG00000021813	-1.28904	0.000132177
Jejunum	ENSSSCG00000023298	1.10386	0.00286618	ENSSSCG00000018083	-1.28379	0.00275751	ENSSSCG00000040637	-1.28836	0.000133082
Jejunum	ENSSSCG00000009927	1.10515	0.00826884	ENSSSCG00000005315	-1.28126	0.000203749	ENSSSCG00000023693	-1.28793	0.0171188
Jejunum	ENSSSCG00000040495	1.11028	0.0256622	ENSSSCG00000035547	-1.27787	0.000682224	ENSSSCG00000007072	-1.28198	0.0013466
Jejunum	ENSSSCG00000028758	1.11565	0.00241559	ENSSSCG00000006745	-1.27683	0.00588545	ENSSSCG00000005089	-1.28138	0.0214029
Jejunum	ENSSSCG00000017262	1.11627	0.00389953	ENSSSCG00000001076	-1.27548	0.000225367	ENSSSCG00000001826	-1.2743	0.0148078
Jejunum	ENSSSCG00000037119	1.11704	0.0256622	ENSSSCG00000006145	-1.27016	0.0076605	ENSSSCG00000034723	-1.27208	0.000161604
Jejunum	ENSSSCG00000028139	1.12217	0.0113696	ENSSSCG00000009004	-1.2698	0.000867651	ENSSSCG00000040177	-1.26968	0.0122556
Jejunum	ENSSSCG00000012376	1.12425	0.00287004	ENSSSCG00000035720	-1.26831	0.0025894	ENSSSCG00000001715	-1.24836	0.000824915
Jejunum	ENSSSCG00000034297	1.12641	0.00707337	ENSSSCG00000010559	-1.25327	0.00829886	ENSSSCG00000028822	-1.24351	0.000801681
Jejunum	ENSSSCG00000038032	1.13551	0.00260253	ENSSSCG00000000778	-1.25167	0.000786507	ENSSSCG00000009004	-1.24271	0.000764021
Jejunum	ENSSSCG00000017216	1.13962	0.00346552	ENSSSCG00000006143	-1.24973	0.000508355	ENSSSCG00000026146	-1.23486	0.000407994
Jejunum	ENSSSCG00000017763	1.14204	0.00165303	ENSSSCG00000016869	-1.24657	0.0113064	ENSSSCG00000027320	-1.22568	0.00670953
Jejunum	ENSSSCG00000015069	1.14608	0.00156195	ENSSSCG00000005287	-1.24479	0.000351054	ENSSSCG00000034846	-1.21979	0.000389678
Jejunum	ENSSSCG00000035018	1.15141	0.0020886	ENSSSCG00000007410	-1.23798	0.0348991	ENSSSCG00000014727	-1.21962	0.00373049
Jejunum	ENSSSCG00000034853	1.15307	0.00253788	ENSSSCG00000011640	-1.23369	0.00218352	ENSSSCG00000022618	-1.21594	0.00163614
Jejunum	ENSSSCG00000023612	1.15849	0.0071255	ENSSSCG00000023177	-1.22756	0.000439381	ENSSSCG00000031104	-1.21428	0.0242678
Jejunum	ENSSSCG00000000216	1.15967	0.00246716	ENSSSCG00000014626	-1.22668	0.00352283	ENSSSCG00000031177	-1.2118	0.000402427
Jejunum	ENSSSCG00000015363	1.15972	0.00128414	ENSSSCG00000030511	-1.22535	0.00794968	ENSSSCG00000040406	-1.21013	0.00132088
Jejunum	ENSSSCG00000012100	1.16409	0.0305644	ENSSSCG00000039212	-1.22167	0.0334682	ENSSSCG00000003105	-1.20688	0.00043677
Jejunum	ENSSSCG00000006243	1.16913	0.00123373	ENSSSCG00000032529	-1.22004	0.0025503	ENSSSCG00000000206	-1.2007	0.000598745
Jejunum	ENSSSCG00000039524	1.17356	0.0040913	ENSSSCG00000015507	-1.21878	0.000590047	ENSSSCG00000002476	-1.19705	0.00153842
Jejunum	ENSSSCG00000003972	1.18065	0.00497976	ENSSSCG00000033783	-1.20064	0.000949654	ENSSSCG00000016256	-1.19361	0.000606287
Jejunum	ENSSSCG00000027226	1.18211	0.00163207	ENSSSCG00000037094	-1.19343	0.00093686	ENSSSCG00000034756	-1.18115	0.000674316
Jejunum	ENSSSCG00000028822	1.18573	0.00302446	ENSSSCG00000010768	-1.19259	0.00359395	ENSSSCG00000010764	-1.17667	0.00475151
Jejunum	ENSSSCG00000031649	1.19483	0.000803337	ENSSSCG00000004803	-1.19247	0.000965038	ENSSSCG00000034297	-1.17394	0.00231198
Jejunum	ENSSSCG00000021259	1.19638	0.000898614	ENSSSCG00000023749	-1.18977	0.000897947	ENSSSCG00000026043	-1.16967	0.00107744
Jejunum	ENSSSCG00000039252	1.19798	0.000748951	ENSSSCG00000026890	-1.18802	0.000746982	ENSSSCG00000009831	-1.16694	0.00116319
Jejunum	ENSSSCG00000040951	1.20441	0.00172973	ENSSSCG00000004027	-1.18268	0.0102373	ENSSSCG00000010102	-1.16666	0.00238055
Jejunum	ENSSSCG00000010554	1.21128	0.000638886	ENSSSCG00000006969	-1.18075	0.00937091	ENSSSCG00000016677	-1.16596	0.000811825
Jejunum	ENSSSCG00000010960	1.21227	0.00137071	ENSSSCG00000011186	-1.17865	0.000815892	ENSSSCG00000006080	-1.15952	0.0493101
Jejunum	ENSSSCG00000039862	1.21607	0.000650466	ENSSSCG00000034731	-1.1781	0.00146321	ENSSSCG00000028896	-1.15934	0.00475224
Jejunum	ENSSSCG00000003148	1.222	0.00113017	ENSSSCG00000030518	-1.17461	0.00338967	ENSSSCG00000008741	-1.15552	0.00124853
Jejunum	ENSSSCG00000004454	1.22488	0.00139313	ENSSSCG00000030938	-1.16407	0.00183248	ENSSSCG00000005486	-1.15146	0.00141161
Jejunum	ENSSSCG00000010099	1.22936	0.000813028	ENSSSCG00000033822	-1.16118	0.00164206	ENSSSCG00000034260	-1.14445	0.00332532
Jejunum	ENSSSCG00000031704	1.23185	0.0027295	ENSSSCG00000006247	-1.16018	0.0154482	ENSSSCG00000006969	-1.14192	0.00696289
Jejunum	ENSSSCG00000006796	1.23297	0.00151882	ENSSSCG00000011627	-1.15939	0.0282732	ENSSSCG00000035600	-1.14117	0.00386721
Jejunum	ENSSSCG00000026042	1.23797	0.0038335	ENSSSCG00000003572	-1.15741	0.00187554	ENSSSCG00000004027	-1.1397	0.009139
Jejunum	ENSSSCG00000030262	1.23876	0.000748951	ENSSSCG00000018090	-1.15644	0.00280116	ENSSSCG00000011640	-1.13046	0.0038811
Jejunum	ENSSSCG00000038282	1.24077	0.000905503	ENSSSCG00000037250	-1.15635	0.00207197	ENSSSCG00000028139	-1.1299	0.00581542
Jejunum	ENSSSCG00000023441	1.24213	0.0131134	ENSSSCG00000010837	-1.1553	0.00129288	ENSSSCG00000032225	-1.12196	0.00199293
Jejunum	ENSSSCG00000007642	1.24276	0.000842114	ENSSSCG00000005586	-1.15474	0.0387758	ENSSSCG00000003201	-1.11633	0.0016598
Jejunum	ENSSSCG00000014834	1.24611	0.0206248	ENSSSCG00000026129	-1.15323	0.0062384	ENSSSCG00000012857	-1.11489	0.0016956
Jejunum	ENSSSCG00000013973	1.24959	0.000342698	ENSSSCG00000010639	-1.14731	0.00223353	ENSSSCG00000011147	-1.10939	0.00185104
Jejunum	ENSSSCG00000015340	1.25014	0.000365168	ENSSSCG00000015297	-1.14326	0.0498064	ENSSSCG00000037155	-1.09937	0.0256292
Jejunum	ENSSSCG00000010997	1.25483	0.000317981	ENSSSCG00000012557	-1.13972	0.0299708	ENSSSCG00000029456	-1.09234	0.00231198
Jejunum	ENSSSCG00000040980	1.2569	0.000354094	ENSSSCG00000006141	-1.13902	0.00427412	ENSSSCG00000017343	-1.09196	0.00523943
Jejunum	ENSSSCG00000039767	1.26005	0.000483682	ENSSSCG00000037009	-1.1322	0.00164109	ENSSSCG00000016600	-1.08716	0.00612277
Jejunum	ENSSSCG00000008959	1.26238	0.000365168	ENSSSCG00000032963	-1.13193	0.00376745	ENSSSCG00000036535	-1.08669	0.0345946
Jejunum	ENSSSCG00000030938	1.27278	0.00111082	ENSSSCG00000001489	-1.13109	0.00596108	ENSSSCG00000022301	-1.08636	0.00246739
Jejunum	ENSSSCG00000015512	1.29023	0.00286618	ENSSSCG00000004181	-1.12913	0.0019941	ENSSSCG00000030694	-1.08333	0.0058086
Jejunum	ENSSSCG00000013469	1.29444	0.00148345	ENSSSCG00000033189	-1.12719	0.00193465	ENSSSCG00000001137	-1.07983	0.00270546
Jejunum	ENSSSCG00000002754	1.29832	0.000171811	ENSSSCG00000011727	-1.12341	0.00636439	ENSSSCG00000022258	-1.07947	0.0229836
Jejunum	ENSSSCG00000037813	1.30304	0.00562993	ENSSSCG00000003284	-1.12216	0.00515689	ENSSSCG00000014235	-1.07468	0.00494283
Jejunum	ENSSSCG00000031919	1.30329	0.0294397	ENSSSCG00000030709	-1.12192	0.039122	ENSSSCG00000011277	-1.06973	0.00327674
Jejunum	ENSSSCG00000040779	1.30363	0.000240981	ENSSSCG00000008852	-1.11615	0.043876	ENSSSCG00000015677	-1.0622	0.00548698
Jejunum	ENSSSCG00000038447	1.31215	0.0207237	ENSSSCG00000005486	-1.11548	0.00277024	ENSSSCG00000012409	-1.05181	0.0195102
Jejunum	ENSSSCG00000002279	1.31876	0.000117723	ENSSSCG00000000206	-1.11485	0.00232171	ENSSSCG00000010768	-1.04893	0.0112099
Jejunum	ENSSSCG00000013440	1.32282	0.00163207	ENSSSCG00000001844	-1.11479	0.00273611	ENSSSCG00000039215	-1.04702	0.0214894
Jejunum	ENSSSCG00000011579	1.325	0.000158057	ENSSSCG00000033363	-1.11266	0.00816734	ENSSSCG00000021579	-1.04282	0.0118223
Jejunum	ENSSSCG00000012349	1.33135	0.0437796	ENSSSCG00000027954	-1.10944	0.0039077	ENSSSCG00000034252	-1.0391	0.0200117
Jejunum	ENSSSCG00000004573	1.34177	0.000126728	ENSSSCG00000016799	-1.10344	0.0373602	ENSSSCG00000004503	-1.03853	0.0114942
Jejunum	ENSSSCG00000008214	1.3454	7.41e-05	ENSSSCG00000023592	-1.10219	0.00642898	ENSSSCG00000035018	-1.03763	0.00604122
Jejunum	ENSSSCG00000015120	1.34595	0.000102084	ENSSSCG00000031982	-1.09979	0.0242264	ENSSSCG00000015303	-1.03445	0.00681175
Jejunum	ENSSSCG00000032289	1.3568	0.000833489	ENSSSCG00000010800	-1.09872	0.00377554	ENSSSCG00000036573	-1.02838	0.00534538
Jejunum	ENSSSCG00000012485	1.36512	0.000268229	ENSSSCG00000030626	-1.09665	0.00675245	ENSSSCG00000037433	-1.01876	0.00978146
Jejunum	ENSSSCG00000035797	1.36962	8.7e-05	ENSSSCG00000002399	-1.08234	0.0103847	ENSSSCG00000014626	-1.01574	0.0195102
Jejunum	ENSSSCG00000003832	1.38671	0.000803337	ENSSSCG00000004172	-1.07984	0.00816734	ENSSSCG00000029944	-1.0134	0.0062229
Jejunum	ENSSSCG00000003483	1.387	0.0218128	ENSSSCG00000024305	-1.07858	0.0077257	ENSSSCG00000033189	-1.00963	0.00748602
Jejunum	ENSSSCG00000013261	1.40073	0.000250757	ENSSSCG00000016983	-1.07472	0.00445618	ENSSSCG00000035199	-1.008	0.00799058
Jejunum	ENSSSCG00000026043	1.40274	5.11e-05	ENSSSCG00000030515	-1.07281	0.00520953	ENSSSCG00000017251	-1.00432	0.0075293
Jejunum	ENSSSCG00000005287	1.41096	4.01e-05	ENSSSCG00000035621	-1.06987	0.0236064	ENSSSCG00000003821	-1.00425	0.0141354
Jejunum	ENSSSCG00000006503	1.4132	7.16e-05	ENSSSCG00000007730	-1.06952	0.0264628	ENSSSCG00000028672	-1.00119	0.0159313
Jejunum	ENSSSCG00000003047	1.41379	8.4e-05	ENSSSCG00000003821	-1.06605	0.00985764	ENSSSCG00000033537	-1.00094	0.0123473
Jejunum	ENSSSCG00000030032	1.41606	0.0161578	ENSSSCG00000010060	-1.06195	0.0373602	ENSSSCG00000003740	-1.00011	0.0117148
Jejunum	ENSSSCG00000040406	1.42326	0.000115293	ENSSSCG00000032094	-1.0606	0.0320291	ENSSSCG00000037509	1.00069	0.00829345
Jejunum	ENSSSCG00000017117	1.42983	0.000363635	ENSSSCG00000002033	-1.05569	0.00731034	ENSSSCG00000015335	1.00151	0.0146288
Jejunum	ENSSSCG00000006717	1.43245	2e-05	ENSSSCG00000010512	-1.05551	0.0108752	ENSSSCG00000039708	1.00201	0.0131759
Jejunum	ENSSSCG00000016784	1.43868	1.63e-05	ENSSSCG00000036261	-1.04968	0.0448288	ENSSSCG00000001407	1.00386	0.0489054
Jejunum	ENSSSCG00000000046	1.45792	1.42e-05	ENSSSCG00000038785	-1.04531	0.00525488	ENSSSCG00000000801	1.00586	0.0112892
Jejunum	ENSSSCG00000022649	1.4658	2.55e-05	ENSSSCG00000008555	-1.04524	0.00500778	ENSSSCG00000005194	1.00774	0.00781216
Jejunum	ENSSSCG00000020872	1.46864	2.16e-05	ENSSSCG00000011896	-1.04045	0.0060967	ENSSSCG00000033453	1.01378	0.00658359
Jejunum	ENSSSCG00000014438	1.47296	0.000308085	ENSSSCG00000027320	-1.03953	0.0498064	ENSSSCG00000032612	1.01523	0.0104605
Jejunum	ENSSSCG00000005740	1.47614	0.0499145	ENSSSCG00000036820	-1.03906	0.0053333	ENSSSCG00000030013	1.0189	0.00582498
Jejunum	ENSSSCG00000032523	1.48014	1.2e-05	ENSSSCG00000001570	-1.03863	0.00625716	ENSSSCG00000011629	1.01994	0.00616043
Jejunum	ENSSSCG00000007593	1.48428	0.0210198	ENSSSCG00000034769	-1.03717	0.0477432	ENSSSCG00000034598	1.02325	0.009877
Jejunum	ENSSSCG00000007678	1.49618	0.00261794	ENSSSCG00000034622	-1.03551	0.0176292	ENSSSCG00000003214	1.02451	0.0084688
Jejunum	ENSSSCG00000023693	1.50175	0.00548062	ENSSSCG00000001872	-1.03265	0.00734368	ENSSSCG00000014618	1.02522	0.00568134
Jejunum	ENSSSCG00000023478	1.50205	6.27e-06	ENSSSCG00000005203	-1.03202	0.00625716	ENSSSCG00000024029	1.03461	0.0105162
Jejunum	ENSSSCG00000022724	1.50906	4.87e-06	ENSSSCG00000031367	-1.02233	0.00755542	ENSSSCG00000016164	1.03567	0.00549374
Jejunum	ENSSSCG00000026701	1.51231	2.13e-05	ENSSSCG00000025020	-1.02177	0.007348	ENSSSCG00000034008	1.03703	0.0357778
Jejunum	ENSSSCG00000031474	1.51878	5.03e-06	ENSSSCG00000026360	-1.02143	0.0136462	ENSSSCG00000025005	1.03877	0.0107403
Jejunum	ENSSSCG00000033736	1.54238	0.000232976	ENSSSCG00000037422	-1.02088	0.0134646	ENSSSCG00000014672	1.04279	0.00452288
Jejunum	ENSSSCG00000000668	1.54581	3.67e-06	ENSSSCG00000038878	-1.01957	0.0062384	ENSSSCG00000010334	1.04293	0.00437671
Jejunum	ENSSSCG00000037358	1.54952	2.69e-06	ENSSSCG00000037390	-1.01933	0.0114787	ENSSSCG00000036572	1.04298	0.00447199
Jejunum	ENSSSCG00000010479	1.57482	6.01e-05	ENSSSCG00000033675	-1.01873	0.0061564	ENSSSCG00000034167	1.04761	0.00878619
Jejunum	ENSSSCG00000036474	1.57753	0.000268259	ENSSSCG00000007949	-1.01769	0.00843183	ENSSSCG00000035473	1.05388	0.00722828
Jejunum	ENSSSCG00000027157	1.58708	1.1e-06	ENSSSCG00000016135	-1.01732	0.0068982	ENSSSCG00000015965	1.05722	0.00378507
Jejunum	ENSSSCG00000002981	1.58939	1.03e-06	ENSSSCG00000030767	-1.01344	0.00662694	ENSSSCG00000011904	1.05954	0.025074
Jejunum	ENSSSCG00000031104	1.60205	0.00118174	ENSSSCG00000028282	-1.0095	0.0074187	ENSSSCG00000005456	1.07048	0.00966846
Jejunum	ENSSSCG00000021255	1.61959	6.03e-07	ENSSSCG00000006981	-1.00441	0.0192725	ENSSSCG00000034118	1.07496	0.0452432
Jejunum	ENSSSCG00000016627	1.62369	8.1e-05	ENSSSCG00000014565	1.0158	0.00636439	ENSSSCG00000007146	1.07564	0.00386721
Jejunum	ENSSSCG00000032115	1.63002	7.06e-07	ENSSSCG00000002825	1.01893	0.00619969	ENSSSCG00000027046	1.07678	0.00323317
Jejunum	ENSSSCG00000008954	1.6406	8.33e-06	ENSSSCG00000035817	1.0235	0.00601439	ENSSSCG00000017062	1.07841	0.00341542
Jejunum	ENSSSCG00000026486	1.67463	1.45e-05	ENSSSCG00000036706	1.02555	0.0085681	ENSSSCG00000036550	1.082	0.0211351
Jejunum	ENSSSCG00000037735	1.67673	1.21e-05	ENSSSCG00000004179	1.02652	0.00847354	ENSSSCG00000010015	1.08685	0.0346996
Jejunum	ENSSSCG00000038521	1.68497	3.02e-07	ENSSSCG00000012376	1.02685	0.00729177	ENSSSCG00000012103	1.09007	0.029482
Jejunum	ENSSSCG00000038233	1.70462	3.48e-07	ENSSSCG00000036815	1.02862	0.00769272	ENSSSCG00000023396	1.0931	0.00850458
Jejunum	ENSSSCG00000040111	1.70725	0.0290596	ENSSSCG00000029268	1.0334	0.00800467	ENSSSCG00000001636	1.09421	0.00469139
Jejunum	ENSSSCG00000031553	1.74256	5.48e-08	ENSSSCG00000030681	1.03862	0.0323261	ENSSSCG00000003062	1.09514	0.0311234
Jejunum	ENSSSCG00000024588	1.75186	0.00644795	ENSSSCG00000002754	1.03896	0.00500778	ENSSSCG00000025485	1.09798	0.0108358
Jejunum	ENSSSCG00000013890	1.75646	0.0131297	ENSSSCG00000009100	1.04085	0.00908165	ENSSSCG00000000894	1.09818	0.0244313
Jejunum	ENSSSCG00000033822	1.76355	4.43e-07	ENSSSCG00000012019	1.04237	0.00470551	ENSSSCG00000016245	1.10044	0.00599778
Jejunum	ENSSSCG00000029783	1.76471	0.0158051	ENSSSCG00000009233	1.0426	0.00482503	ENSSSCG00000011878	1.10299	0.0220374
Jejunum	ENSSSCG00000035817	1.76576	3.16e-08	ENSSSCG00000013501	1.04371	0.00456298	ENSSSCG00000010505	1.10343	0.0151956
Jejunum	ENSSSCG00000036428	1.77315	0.011634	ENSSSCG00000036893	1.04537	0.0216842	ENSSSCG00000013236	1.10364	0.015945
Jejunum	ENSSSCG00000031274	1.78253	1.83e-07	ENSSSCG00000030906	1.04733	0.013886	ENSSSCG00000032416	1.10414	0.00198261
Jejunum	ENSSSCG00000036053	1.82065	3.38e-06	ENSSSCG00000015691	1.04865	0.00430529	ENSSSCG00000015333	1.10448	0.0226708
Jejunum	ENSSSCG00000038606	1.82327	9.98e-09	ENSSSCG00000032465	1.05031	0.0344038	ENSSSCG00000016480	1.10494	0.0100516
Jejunum	ENSSSCG00000039850	1.82375	7.25e-05	ENSSSCG00000037614	1.05151	0.00425203	ENSSSCG00000026097	1.10649	0.00349392
Jejunum	ENSSSCG00000009413	1.83695	0.000377434	ENSSSCG00000025253	1.05504	0.0074187	ENSSSCG00000031723	1.10838	0.0195102
Jejunum	ENSSSCG00000039394	1.84061	1.12e-08	ENSSSCG00000011579	1.05995	0.0046631	ENSSSCG00000038138	1.10939	0.00337714
Jejunum	ENSSSCG00000008062	1.87382	1.59e-06	ENSSSCG00000040169	1.06496	0.00577739	ENSSSCG00000012179	1.11615	0.00204185
Jejunum	ENSSSCG00000012319	1.88053	0.00014727	ENSSSCG00000040689	1.06689	0.00457562	ENSSSCG00000036830	1.1162	0.0046918
Jejunum	ENSSSCG00000000231	1.88611	0.034015	ENSSSCG00000011453	1.06694	0.00362979	ENSSSCG00000030821	1.11684	0.00235876
Jejunum	ENSSSCG00000038685	1.89807	0.0134486	ENSSSCG00000031865	1.06708	0.00342572	ENSSSCG00000037364	1.11714	0.00433824
Jejunum	ENSSSCG00000011147	1.89958	2.01e-09	ENSSSCG00000016627	1.06727	0.0179823	ENSSSCG00000001909	1.1192	0.0200554
Jejunum	ENSSSCG00000031292	1.91251	2.61e-08	ENSSSCG00000008001	1.07232	0.00801514	ENSSSCG00000007816	1.11977	0.00175173
Jejunum	ENSSSCG00000012019	1.91423	1.4e-09	ENSSSCG00000008959	1.07278	0.00372575	ENSSSCG00000038984	1.1233	0.00165306
Jejunum	ENSSSCG00000037891	1.93665	4.81e-08	ENSSSCG00000037140	1.07317	0.0210503	ENSSSCG00000013658	1.12487	0.00178036
Jejunum	ENSSSCG00000038264	1.94303	2.1e-05	ENSSSCG00000025795	1.07561	0.00424799	ENSSSCG00000020678	1.13054	0.00149173
Jejunum	ENSSSCG00000034371	1.94846	7.01e-05	ENSSSCG00000038249	1.07848	0.00798096	ENSSSCG00000038300	1.13361	0.00125736
Jejunum	ENSSSCG00000001521	2.01327	2.53e-10	ENSSSCG00000018701	1.08272	0.0404982	ENSSSCG00000021734	1.13745	0.00175173
Jejunum	ENSSSCG00000006125	2.03933	6.28e-10	ENSSSCG00000002007	1.08542	0.00662694	ENSSSCG00000039381	1.13976	0.0412852
Jejunum	ENSSSCG00000016829	2.05077	1.55e-08	ENSSSCG00000021259	1.09041	0.00287129	ENSSSCG00000006932	1.14037	0.00114878
Jejunum	ENSSSCG00000029879	2.06165	4.5e-11	ENSSSCG00000012178	1.09159	0.00264722	ENSSSCG00000024911	1.14512	0.00159265
Jejunum	ENSSSCG00000024084	2.13906	7.62e-07	ENSSSCG00000028443	1.09324	0.0117851	ENSSSCG00000033455	1.15555	0.00965925
Jejunum	ENSSSCG00000036012	2.28547	1.79e-08	ENSSSCG00000039013	1.09441	0.0329427	ENSSSCG00000040495	1.15694	0.0375275
Jejunum	ENSSSCG00000011744	2.29749	9.12e-09	ENSSSCG00000029449	1.1023	0.0261616	ENSSSCG00000035297	1.15799	0.000886951
Jejunum	ENSSSCG00000028896	2.31938	1.54e-11	ENSSSCG00000024537	1.10282	0.00256647	ENSSSCG00000036825	1.15843	0.00423776
Jejunum	ENSSSCG00000014982	2.33171	1.54e-11	ENSSSCG00000033532	1.10506	0.016249	ENSSSCG00000007186	1.165	0.00952589
Jejunum	ENSSSCG00000037422	2.35288	3.03e-10	ENSSSCG00000035189	1.10519	0.00217805	ENSSSCG00000019097	1.168	0.0185217
Jejunum	ENSSSCG00000003048	2.36664	1.64e-10	ENSSSCG00000017163	1.10665	0.00207158	ENSSSCG00000039416	1.1706	0.000857903
Jejunum	ENSSSCG00000033382	2.41308	1.19e-08	ENSSSCG00000012179	1.10666	0.00270704	ENSSSCG00000034652	1.17236	0.0134835
Jejunum	ENSSSCG00000021942	2.42226	0.00475102	ENSSSCG00000040986	1.1085	0.00207197	ENSSSCG00000031858	1.17308	0.0220223
Jejunum	ENSSSCG00000003835	2.48568	5.03e-15	ENSSSCG00000036342	1.1143	0.0085681	ENSSSCG00000033100	1.17319	0.0235488
Jejunum	ENSSSCG00000033730	2.51537	4.42e-11	ENSSSCG00000000291	1.11594	0.00589619	ENSSSCG00000032611	1.18419	0.00576446
Jejunum	ENSSSCG00000005992	2.54701	2e-16	ENSSSCG00000007185	1.1163	0.00908165	ENSSSCG00000035767	1.1929	0.0195102
Jejunum	ENSSSCG00000037620	2.55795	1.08e-16	ENSSSCG00000002279	1.11818	0.00181244	ENSSSCG00000034989	1.19673	0.0114942
Jejunum	ENSSSCG00000014554	2.57223	3.7e-15	ENSSSCG00000011850	1.11943	0.00908698	ENSSSCG00000013338	1.20821	0.000426429
Jejunum	ENSSSCG00000010065	2.60843	0.00675317	ENSSSCG00000039214	1.12033	0.00324679	ENSSSCG00000031112	1.215	0.000389221
Jejunum	ENSSSCG00000036118	2.61531	0.0182663	ENSSSCG00000015965	1.12539	0.00175125	ENSSSCG00000012117	1.22715	0.00848879
Jejunum	ENSSSCG00000037521	2.63552	5.65e-05	ENSSSCG00000034133	1.13077	0.0149772	ENSSSCG00000011240	1.22762	0.00185074
Jejunum	ENSSSCG00000010487	2.64669	1.34e-10	ENSSSCG00000006796	1.13472	0.00359575	ENSSSCG00000032465	1.22907	0.00396532
Jejunum	ENSSSCG00000004180	2.66051	0.0477912	ENSSSCG00000031500	1.1368	0.0113231	ENSSSCG00000010432	1.23088	0.000314279
Jejunum	ENSSSCG00000012584	2.78967	0.00197134	ENSSSCG00000016589	1.13877	0.0183983	ENSSSCG00000034570	1.23516	0.000281431
Jejunum	ENSSSCG00000001613	2.85951	0.0173887	ENSSSCG00000033891	1.13878	0.0292768	ENSSSCG00000017466	1.23584	0.00038249
Jejunum	ENSSSCG00000006140	2.87787	3.13e-20	ENSSSCG00000010015	1.14124	0.0344518	ENSSSCG00000015140	1.23601	0.000277712
Jejunum	ENSSSCG00000010488	2.92339	1.08e-15	ENSSSCG00000025787	1.14459	0.00131423	ENSSSCG00000033930	1.23655	0.0170752
Jejunum	ENSSSCG00000018072	2.95671	5.26e-09	ENSSSCG00000031274	1.14535	0.00243482	ENSSSCG00000012254	1.24073	0.000323227
Jejunum	ENSSSCG00000012049	3.14927	6.97e-23	ENSSSCG00000017261	1.14892	0.00198128	ENSSSCG00000026453	1.24169	0.00253736
Jejunum	ENSSSCG00000009494	3.28096	0.0137178	ENSSSCG00000000668	1.15301	0.00133369	ENSSSCG00000025253	1.24486	0.000504286
Jejunum	ENSSSCG00000031177	3.33002	6.85e-27	ENSSSCG00000010543	1.15606	0.00106279	ENSSSCG00000038249	1.24647	0.000745576
Jejunum	ENSSSCG00000040164	3.34691	0.0110274	ENSSSCG00000039276	1.15977	0.00491279	ENSSSCG00000028277	1.24671	0.011726
Jejunum	ENSSSCG00000017220	3.62566	4.9e-28	ENSSSCG00000028896	1.16004	0.00263638	ENSSSCG00000034735	1.25518	0.000234013
Jejunum	ENSSSCG00000023531	3.65019	6.88e-13	ENSSSCG00000008474	1.16242	0.0023139	ENSSSCG00000036331	1.26622	0.00365465
Jejunum	ENSSSCG00000035347	4.1052	6.85e-27	ENSSSCG00000033730	1.17215	0.00485488	ENSSSCG00000006456	1.28066	0.000220803
Jejunum	ENSSSCG00000000211	4.1398	6.65e-30	ENSSSCG00000037514	1.17259	0.00171276	ENSSSCG00000032082	1.28521	0.00129239
Jejunum	ENSSSCG00000032769	4.73401	8.85e-24	ENSSSCG00000009469	1.17302	0.00359395	ENSSSCG00000009240	1.29087	0.000122983
Jejunum				ENSSSCG00000014725	1.17554	0.00082989	ENSSSCG00000012178	1.29287	0.000122984
Jejunum				ENSSSCG00000004699	1.17728	0.00682895	ENSSSCG00000028218	1.297	0.000271394
Jejunum				ENSSSCG00000003565	1.18221	0.00083104	ENSSSCG00000037132	1.30048	0.000148775
Jejunum				ENSSSCG00000010992	1.18618	0.000821885	ENSSSCG00000001403	1.33073	0.00289549
Jejunum				ENSSSCG00000036331	1.18807	0.0124287	ENSSSCG00000034719	1.33598	0.0269937
Jejunum				ENSSSCG00000026430	1.18941	0.000705977	ENSSSCG00000036004	1.33785	0.00278698
Jejunum				ENSSSCG00000032922	1.20194	0.0271756	ENSSSCG00000014186	1.34553	0.000544863
Jejunum				ENSSSCG00000015747	1.20273	0.00908698	ENSSSCG00000040300	1.34599	0.000119424
Jejunum				ENSSSCG00000012347	1.20553	0.00214805	ENSSSCG00000009543	1.35301	0.00100996
Jejunum				ENSSSCG00000034570	1.21332	0.000467483	ENSSSCG00000021511	1.35757	8.21e-05
Jejunum				ENSSSCG00000005832	1.21482	0.000642924	ENSSSCG00000009580	1.36133	9.06e-05
Jejunum				ENSSSCG00000011451	1.21564	0.00391788	ENSSSCG00000009334	1.36473	3.58e-05
Jejunum				ENSSSCG00000000419	1.21849	0.000589588	ENSSSCG00000015405	1.36869	3.4e-05
Jejunum				ENSSSCG00000039502	1.22178	0.000532049	ENSSSCG00000024562	1.37135	0.000133597
Jejunum				ENSSSCG00000016286	1.22209	0.00207158	ENSSSCG00000000563	1.37189	3.73e-05
Jejunum				ENSSSCG00000016247	1.225	0.000397155	ENSSSCG00000000184	1.37823	0.00445692
Jejunum				ENSSSCG00000028871	1.22666	0.000459209	ENSSSCG00000039870	1.37888	0.000133597
Jejunum				ENSSSCG00000008957	1.22936	0.000430657	ENSSSCG00000004040	1.38064	0.026092
Jejunum				ENSSSCG00000011596	1.23177	0.000889839	ENSSSCG00000011596	1.39415	5.44e-05
Jejunum				ENSSSCG00000038892	1.23179	0.000373622	ENSSSCG00000000893	1.39922	0.00133612
Jejunum				ENSSSCG00000028010	1.23515	0.000363574	ENSSSCG00000037581	1.40339	0.0327996
Jejunum				ENSSSCG00000021812	1.24426	0.00209527	ENSSSCG00000022467	1.40687	0.00289996
Jejunum				ENSSSCG00000035473	1.25493	0.000642924	ENSSSCG00000024796	1.41116	0.000129138
Jejunum				ENSSSCG00000025969	1.25592	0.000510218	ENSSSCG00000037533	1.41766	0.00124385
Jejunum				ENSSSCG00000037735	1.26389	0.0016556	ENSSSCG00000008976	1.41874	0.00316764
Jejunum				ENSSSCG00000013337	1.26557	0.000315413	ENSSSCG00000000415	1.42002	0.00150709
Jejunum				ENSSSCG00000037509	1.26778	0.000255276	ENSSSCG00000011979	1.43617	0.000394564
Jejunum				ENSSSCG00000006590	1.27011	0.0186574	ENSSSCG00000028015	1.43805	0.0165151
Jejunum				ENSSSCG00000029160	1.27797	0.000199121	ENSSSCG00000005584	1.44049	0.00369237
Jejunum				ENSSSCG00000024567	1.28114	0.000267315	ENSSSCG00000002893	1.44263	1.05e-05
Jejunum				ENSSSCG00000037677	1.28266	0.000183763	ENSSSCG00000006457	1.44444	1.17e-05
Jejunum				ENSSSCG00000011904	1.29424	0.00315796	ENSSSCG00000002129	1.44502	0.000898983
Jejunum				ENSSSCG00000040980	1.3058	0.000134936	ENSSSCG00000001672	1.46273	0.0499373
Jejunum				ENSSSCG00000032857	1.31137	0.00800657	ENSSSCG00000029043	1.46954	0.0300341
Jejunum				ENSSSCG00000036242	1.3245	0.000134936	ENSSSCG00000036504	1.47281	0.000108077
Jejunum				ENSSSCG00000010426	1.32912	0.0113971	ENSSSCG00000036133	1.47934	0.0357301
Jejunum				ENSSSCG00000031992	1.33374	7.86e-05	ENSSSCG00000016720	1.48723	7.31e-06
Jejunum				ENSSSCG00000016829	1.33966	0.000459839	ENSSSCG00000039287	1.48947	0.00381016
Jejunum				ENSSSCG00000033640	1.34629	7.77e-05	ENSSSCG00000026864	1.49076	0.00120653
Jejunum				ENSSSCG00000032774	1.34838	0.00146321	ENSSSCG00000035911	1.50164	7.76e-06
Jejunum				ENSSSCG00000032082	1.35302	0.000846035	ENSSSCG00000015700	1.50341	4.6e-05
Jejunum				ENSSSCG00000029902	1.35686	0.000231008	ENSSSCG00000025969	1.51685	5.28e-06
Jejunum				ENSSSCG00000026864	1.35791	0.00862285	ENSSSCG00000008595	1.5201	2.05e-06
Jejunum				ENSSSCG00000000082	1.35862	0.000817451	ENSSSCG00000017163	1.52268	1.97e-06
Jejunum				ENSSSCG00000015716	1.36142	0.00118878	ENSSSCG00000002662	1.53147	1.76e-05
Jejunum				ENSSSCG00000023478	1.36545	4.78e-05	ENSSSCG00000022987	1.53412	1.11e-05
Jejunum				ENSSSCG00000006588	1.37501	0.000867651	ENSSSCG00000015691	1.54465	1.31e-06
Jejunum				ENSSSCG00000033455	1.38102	0.00113642	ENSSSCG00000005861	1.55793	2.26e-06
Jejunum				ENSSSCG00000032990	1.38648	3.3e-05	ENSSSCG00000038909	1.56828	0.000426123
Jejunum				ENSSSCG00000033736	1.39046	0.000802443	ENSSSCG00000031649	1.57114	9.04e-07
Jejunum				ENSSSCG00000002981	1.39248	2.69e-05	ENSSSCG00000040379	1.57481	0.000119211
Jejunum				ENSSSCG00000038570	1.39734	2.62e-05	ENSSSCG00000033719	1.57629	1.88e-05
Jejunum				ENSSSCG00000039709	1.40256	0.0143746	ENSSSCG00000037677	1.57771	8.06e-07
Jejunum				ENSSSCG00000033716	1.40726	2.2e-05	ENSSSCG00000027568	1.59683	1.39e-06
Jejunum				ENSSSCG00000016479	1.42658	0.000372477	ENSSSCG00000015747	1.60649	3e-05
Jejunum				ENSSSCG00000000482	1.43343	0.000817586	ENSSSCG00000036119	1.6267	2.52e-05
Jejunum				ENSSSCG00000003251	1.43491	0.000416049	ENSSSCG00000029902	1.64429	1.2e-06
Jejunum				ENSSSCG00000036004	1.43604	0.00143118	ENSSSCG00000006551	1.65085	1.93e-07
Jejunum				ENSSSCG00000008953	1.43675	1.31e-05	ENSSSCG00000004017	1.65836	1.91e-07
Jejunum				ENSSSCG00000017176	1.44333	0.0220033	ENSSSCG00000039672	1.6628	9.96e-07
Jejunum				ENSSSCG00000009385	1.4526	0.0149849	ENSSSCG00000039293	1.68037	1e-06
Jejunum				ENSSSCG00000040640	1.45306	0.000785456	ENSSSCG00000012730	1.68091	6.23e-07
Jejunum				ENSSSCG00000039767	1.45327	1.93e-05	ENSSSCG00000016900	1.68234	5.7e-07
Jejunum				ENSSSCG00000035297	1.45608	8.87e-06	ENSSSCG00000009610	1.69844	0.0124092
Jejunum				ENSSSCG00000035797	1.46543	1.48e-05	ENSSSCG00000027854	1.70154	1.65e-07
Jejunum				ENSSSCG00000033067	1.47289	0.00532922	ENSSSCG00000033734	1.70718	6.44e-08
Jejunum				ENSSSCG00000039870	1.4759	3.68e-05	ENSSSCG00000036095	1.70755	8.41e-08
Jejunum				ENSSSCG00000016784	1.47823	6.23e-06	ENSSSCG00000017507	1.71024	1.02e-07
Jejunum				ENSSSCG00000019097	1.48197	0.00104872	ENSSSCG00000035987	1.71404	7.35e-08
Jejunum				ENSSSCG00000022724	1.48483	5.52e-06	ENSSSCG00000036449	1.71801	5.23e-08
Jejunum				ENSSSCG00000034735	1.48827	6.04e-06	ENSSSCG00000039074	1.76263	2.91e-08
Jejunum				ENSSSCG00000029043	1.50017	0.0407787	ENSSSCG00000029160	1.76312	1.98e-08
Jejunum				ENSSSCG00000034652	1.50618	0.000448594	ENSSSCG00000014987	1.76618	4.37e-08
Jejunum				ENSSSCG00000007678	1.52831	0.000978473	ENSSSCG00000008809	1.77415	0.00043035
Jejunum				ENSSSCG00000013261	1.53507	2.69e-05	ENSSSCG00000037532	1.78507	5.19e-08
Jejunum				ENSSSCG00000037358	1.5441	2.07e-06	ENSSSCG00000009564	1.79188	2.66e-06
Jejunum				ENSSSCG00000003483	1.5469	0.00430749	ENSSSCG00000031476	1.79477	1.99e-08
Jejunum				ENSSSCG00000038447	1.54708	0.00232578	ENSSSCG00000036445	1.79664	1.47e-08
Jejunum				ENSSSCG00000000892	1.54725	0.0341363	ENSSSCG00000011002	1.80944	0.000631175
Jejunum				ENSSSCG00000004017	1.55074	2.05e-06	ENSSSCG00000036649	1.81623	3.33e-07
Jejunum				ENSSSCG00000035437	1.55983	1.54e-06	ENSSSCG00000007978	1.85546	2.77e-07
Jejunum				ENSSSCG00000024029	1.56385	6.61e-06	ENSSSCG00000003006	1.86094	8.57e-09
Jejunum				ENSSSCG00000009240	1.58318	8.41e-07	ENSSSCG00000013663	1.87984	0.0368776
Jejunum				ENSSSCG00000012485	1.58636	6.47e-06	ENSSSCG00000006245	1.88064	2.27e-08
Jejunum				ENSSSCG00000033734	1.60138	6.92e-07	ENSSSCG00000034220	1.90234	1.42e-09
Jejunum				ENSSSCG00000013890	1.60225	0.0168156	ENSSSCG00000040752	1.92079	0.0015939
Jejunum				ENSSSCG00000014422	1.61035	3.82e-06	ENSSSCG00000003509	1.94102	0.000737861
Jejunum				ENSSSCG00000027157	1.62467	3.69e-07	ENSSSCG00000006458	1.96442	1.11e-07
Jejunum				ENSSSCG00000030262	1.64905	7.01e-07	ENSSSCG00000013777	2.01467	1.08e-09
Jejunum				ENSSSCG00000003835	1.65629	3.92e-07	ENSSSCG00000027872	2.02856	1.7e-10
Jejunum				ENSSSCG00000032074	1.66594	0.032214	ENSSSCG00000036770	2.05758	0.0188777
Jejunum				ENSSSCG00000003006	1.66861	6.24e-07	ENSSSCG00000004332	2.05876	1.05e-10
Jejunum				ENSSSCG00000015476	1.66947	7.38e-07	ENSSSCG00000007926	2.0609	8.43e-08
Jejunum				ENSSSCG00000021255	1.67296	1.46e-07	ENSSSCG00000015810	2.07834	2.58e-10
Jejunum				ENSSSCG00000034853	1.67934	4.63e-07	ENSSSCG00000008993	2.13982	0.00599337
Jejunum				ENSSSCG00000032115	1.71079	1.03e-07	ENSSSCG00000008875	2.17078	0.000973287
Jejunum				ENSSSCG00000017507	1.73656	8.45e-08	ENSSSCG00000010076	2.18415	1.47e-11
Jejunum				ENSSSCG00000036428	1.73913	0.00798096	ENSSSCG00000017282	2.20068	2.2e-08
Jejunum				ENSSSCG00000032523	1.76288	4.44e-08	ENSSSCG00000017283	2.20834	9.12e-13
Jejunum				ENSSSCG00000026701	1.77245	2.16e-07	ENSSSCG00000021075	2.20926	0.013237
Jejunum				ENSSSCG00000039394	1.77341	3.22e-08	ENSSSCG00000014422	2.24153	3.86e-12
Jejunum				ENSSSCG00000007009	1.80759	0.0490617	ENSSSCG00000040377	2.25762	1.74e-11
Jejunum				ENSSSCG00000037891	1.83042	1.81e-07	ENSSSCG00000031595	2.26415	6.71e-07
Jejunum				ENSSSCG00000038606	1.83679	5.27e-09	ENSSSCG00000035416	2.26526	2.57e-07
Jejunum				ENSSSCG00000016254	1.84902	7.06e-09	ENSSSCG00000039007	2.27083	9.41e-08
Jejunum				ENSSSCG00000000867	1.85092	0.0253629	ENSSSCG00000001906	2.2726	1e-13
Jejunum				ENSSSCG00000036119	1.85228	1.54e-06	ENSSSCG00000039272	2.2817	0.00365465
Jejunum				ENSSSCG00000007978	1.88543	3.75e-07	ENSSSCG00000008126	2.29224	0.00174549
Jejunum				ENSSSCG00000036086	1.88904	7.1e-08	ENSSSCG00000035222	2.30798	2.97e-11
Jejunum				ENSSSCG00000037620	1.89567	1.31e-09	ENSSSCG00000027849	2.32376	1.62e-11
Jejunum				ENSSSCG00000024796	1.8999	4.1e-08	ENSSSCG00000027093	2.36704	2.79e-14
Jejunum				ENSSSCG00000031553	1.92153	9.4e-10	ENSSSCG00000024111	2.38788	3.82e-11
Jejunum				ENSSSCG00000003832	1.92175	2.41e-07	ENSSSCG00000033590	2.39143	7.96e-05
Jejunum				ENSSSCG00000005584	1.94757	1.17e-05	ENSSSCG00000007009	2.41205	0.000125507
Jejunum				ENSSSCG00000001636	1.9974	9.14e-10	ENSSSCG00000000667	2.46599	7.52e-15
Jejunum				ENSSSCG00000036053	2.03775	6.88e-08	ENSSSCG00000040098	2.48359	0.0471797
Jejunum				ENSSSCG00000012319	2.04103	2.13e-05	ENSSSCG00000031716	2.51925	1.39e-06
Jejunum				ENSSSCG00000036012	2.10795	1.25e-07	ENSSSCG00000037292	2.54359	0.00102674
Jejunum				ENSSSCG00000008875	2.10881	0.00394418	ENSSSCG00000003494	2.56661	3.97e-17
Jejunum				ENSSSCG00000031177	2.11822	6.93e-12	ENSSSCG00000040534	2.58698	3.54e-05
Jejunum				ENSSSCG00000010044	2.12696	6.56e-11	ENSSSCG00000003051	2.62364	0.00219161
Jejunum				ENSSSCG00000001798	2.17672	2.91e-05	ENSSSCG00000040885	2.63161	8.23e-07
Jejunum				ENSSSCG00000024111	2.1941	5.41e-09	ENSSSCG00000037106	2.63305	1.97e-16
Jejunum				ENSSSCG00000000415	2.20851	1.81e-08	ENSSSCG00000032158	2.66783	8.82e-13
Jejunum				ENSSSCG00000027093	2.22326	2.08e-12	ENSSSCG00000000867	2.68837	1.86e-06
Jejunum				ENSSSCG00000032158	2.23404	2.01e-08	ENSSSCG00000010336	2.74056	0.00017429
Jejunum				ENSSSCG00000035043	2.235	0.0223361	ENSSSCG00000015098	2.7623	1.94e-17
Jejunum				ENSSSCG00000040495	2.26723	1.51e-08	ENSSSCG00000028931	2.81937	2.02e-05
Jejunum				ENSSSCG00000027854	2.27902	6.71e-13	ENSSSCG00000005360	2.85016	9.61e-17
Jejunum				ENSSSCG00000005992	2.29203	1.17e-13	ENSSSCG00000009429	2.89614	1.67e-15
Jejunum				ENSSSCG00000032289	2.3068	2.59e-10	ENSSSCG00000007807	2.91807	1.5e-20
Jejunum				ENSSSCG00000034220	2.3484	4.62e-14	ENSSSCG00000016337	2.99223	8.82e-13
Jejunum				ENSSSCG00000021075	2.46889	0.00589619	ENSSSCG00000013340	3.02892	0.0157073
Jejunum				ENSSSCG00000001613	2.53885	0.0228022	ENSSSCG00000030246	3.05376	6.63e-21
Jejunum				ENSSSCG00000010487	2.54802	2.56e-10	ENSSSCG00000025086	3.12057	0.00969262
Jejunum				ENSSSCG00000031716	2.54884	5.48e-06	ENSSSCG00000000132	3.32839	0.0386424
Jejunum				ENSSSCG00000026203	2.57951	0.0192606	ENSSSCG00000033192	3.52793	0.0201405
Jejunum				ENSSSCG00000019663	2.59605	8.18e-05	ENSSSCG00000000983	3.54615	5.32e-26
Jejunum				ENSSSCG00000007861	2.61507	3.65e-05	ENSSSCG00000028713	3.61677	0.0132863
Jejunum				ENSSSCG00000001906	2.63201	9.76e-18	ENSSSCG00000029240	3.63126	2.22e-08
Jejunum				ENSSSCG00000035347	2.69713	9.04e-15	ENSSSCG00000015294	3.76889	3.96e-29
Jejunum				ENSSSCG00000031649	2.76597	2.24e-19	ENSSSCG00000007691	3.82645	3.27e-26
Jejunum				ENSSSCG00000010488	2.85032	2.64e-15	ENSSSCG00000007695	3.94902	1.35e-10
Jejunum				ENSSSCG00000003494	2.99003	3.07e-22	ENSSSCG00000028674	3.97148	3.62e-36
Jejunum				ENSSSCG00000003051	2.99335	0.000291452	ENSSSCG00000004699	4.09563	7.04e-35
Jejunum				ENSSSCG00000014554	3.16667	3.78e-22	ENSSSCG00000025273	4.12035	3.19e-13
Jejunum				ENSSSCG00000037521	3.24996	6.43e-07	ENSSSCG00000029289	4.19562	0.000751644
Jejunum				ENSSSCG00000023531	3.35561	2.34e-12	ENSSSCG00000032071	4.32092	0.000318052
Jejunum				ENSSSCG00000008284	3.61006	0.024919	ENSSSCG00000021812	4.43028	7.32e-41
Jejunum				ENSSSCG00000029289	3.6375	0.0235645	ENSSSCG00000040042	5.01187	9.24e-15
Jejunum				ENSSSCG00000010065	4.07392	3.71e-05	ENSSSCG00000020694	5.44291	2.09e-14
Jejunum				ENSSSCG00000032769	4.97163	5.11e-26	ENSSSCG00000036086	5.9056	7.56e-65
Jejunum							ENSSSCG00000010044	5.93722	7.56e-67
Jejunum							ENSSSCG00000007861	7.42894	1.12e-65

## Sheet: Colon
Tissue	Healthy vs. FMT			Healthy vs. diarrhea			FMT vs. diarrhea
	Gene ID	log2 fold change	FDR	Gene ID	log2 fold change	FDR	Gene ID	log2 fold change	FDR
Colon	ENSSSCG00000007486	-4.90169	6.61e-09	ENSSSCG00000000248	-9.36137	7.3e-78	ENSSSCG00000039352	-8.22087	1.25e-45
Colon	ENSSSCG00000027553	-4.53598	0.000615657	ENSSSCG00000023254	-8.26678	5.75e-73	ENSSSCG00000023254	-7.77705	7.12e-70
Colon	ENSSSCG00000004068	-4.42486	0.00144597	ENSSSCG00000001388	-7.77194	6.71e-26	ENSSSCG00000001388	-7.77194	6.04e-26
Colon	ENSSSCG00000001841	-4.24075	7.72e-08	ENSSSCG00000039352	-7.59368	2.27e-44	ENSSSCG00000006592	-7.44583	1.89e-22
Colon	ENSSSCG00000017630	-4.01494	0.00974243	ENSSSCG00000006592	-7.44583	1.58e-22	ENSSSCG00000000248	-7.27793	3.15e-68
Colon	ENSSSCG00000031326	-4.00812	0.00983019	ENSSSCG00000027553	-7.36848	4.9e-21	ENSSSCG00000000251	-7.14297	1.94e-19
Colon	ENSSSCG00000038198	-3.43226	0.000317191	ENSSSCG00000031326	-7.27898	3.7e-20	ENSSSCG00000030903	-7.11429	3.32e-19
Colon	ENSSSCG00000029606	-2.91649	1.56e-18	ENSSSCG00000000251	-7.14297	1.38e-19	ENSSSCG00000002882	-6.26868	2.88e-12
Colon	ENSSSCG00000030767	-2.66452	2.54e-17	ENSSSCG00000031177	-6.51506	2.62e-69	ENSSSCG00000000245	-6.06904	5.1e-11
Colon	ENSSSCG00000030371	-2.56261	2.88e-09	ENSSSCG00000037620	-6.32281	3.4e-70	ENSSSCG00000006604	-5.96423	2.75e-10
Colon	ENSSSCG00000025413	-2.50767	0.0285369	ENSSSCG00000002882	-6.26868	2.4e-12	ENSSSCG00000022269	-5.7725	6.23e-28
Colon	ENSSSCG00000031336	-2.50512	7.25e-15	ENSSSCG00000017630	-6.25301	7.86e-12	ENSSSCG00000033182	-5.56501	4.38e-08
Colon	ENSSSCG00000031595	-2.49014	1.33e-06	ENSSSCG00000000245	-6.06904	4.31e-11	ENSSSCG00000031177	-5.42755	7.29e-55
Colon	ENSSSCG00000007569	-2.46022	0.00683725	ENSSSCG00000006604	-5.96423	2.29e-10	ENSSSCG00000038523	-5.39865	2.82e-07
Colon	ENSSSCG00000032342	-2.44274	3.76e-06	ENSSSCG00000020694	-5.82014	2.9e-25	ENSSSCG00000034371	-5.26443	1.95e-53
Colon	ENSSSCG00000029641	-2.38826	2.39e-06	ENSSSCG00000029879	-5.56487	6.65e-57	ENSSSCG00000037666	-5.21727	7.99e-19
Colon	ENSSSCG00000036626	-2.36373	9.8e-10	ENSSSCG00000038523	-5.39865	2.58e-07	ENSSSCG00000038127	-5.20433	1.97e-06
Colon	ENSSSCG00000034519	-2.27779	0.0058085	ENSSSCG00000030903	-5.29019	2.71e-16	ENSSSCG00000017445	-5.16623	1.11e-34
Colon	ENSSSCG00000035179	-2.26799	0.000497732	ENSSSCG00000038127	-5.20433	1.89e-06	ENSSSCG00000008926	-5.13785	3.47e-06
Colon	ENSSSCG00000026945	-2.26472	0.000796775	ENSSSCG00000004712	-5.17253	2.33e-06	ENSSSCG00000037620	-5.07428	7.8e-52
Colon	ENSSSCG00000039381	-2.22851	0.000199169	ENSSSCG00000008926	-5.13785	3.37e-06	ENSSSCG00000031087	-4.93387	9.36e-10
Colon	ENSSSCG00000036449	-2.15293	1.23e-10	ENSSSCG00000017465	-4.97404	9.15e-39	ENSSSCG00000017636	-4.83086	5.22e-05
Colon	ENSSSCG00000007410	-2.14331	7.86e-06	ENSSSCG00000008522	-4.94669	8.38e-10	ENSSSCG00000006598	-4.47894	0.000636189
Colon	ENSSSCG00000002129	-2.13551	4.28e-06	ENSSSCG00000035334	-4.88512	7.31e-23	ENSSSCG00000036791	-4.35934	0.0013794
Colon	ENSSSCG00000023186	-2.08581	7.09e-11	ENSSSCG00000017445	-4.64639	1.41e-30	ENSSSCG00000039151	-4.35934	0.0013794
Colon	ENSSSCG00000033114	-1.97587	1.09e-09	ENSSSCG00000037666	-4.63199	3.15e-17	ENSSSCG00000017465	-4.35846	1.51e-33
Colon	ENSSSCG00000034719	-1.88103	0.000121098	ENSSSCG00000022042	-4.59722	3.44e-10	ENSSSCG00000008522	-4.30348	1.02e-08
Colon	ENSSSCG00000036441	-1.86068	0.0094836	ENSSSCG00000001841	-4.58062	1.79e-10	ENSSSCG00000020694	-4.27471	2.14e-19
Colon	ENSSSCG00000001085	-1.84393	0.00223853	ENSSSCG00000006605	-4.52345	1.84e-12	ENSSSCG00000025086	-4.22378	0.00327366
Colon	ENSSSCG00000037471	-1.81679	0.0268146	ENSSSCG00000006598	-4.47894	0.000579487	ENSSSCG00000003726	-4.1932	4.08e-08
Colon	ENSSSCG00000002487	-1.81046	0.000122303	ENSSSCG00000033182	-4.37821	1.22e-06	ENSSSCG00000035334	-4.192	2.63e-19
Colon	ENSSSCG00000001982	-1.77922	0.000496461	ENSSSCG00000039151	-4.35934	0.00131364	ENSSSCG00000036362	-4.18382	2.5e-22
Colon	ENSSSCG00000017458	-1.77727	2.15e-06	ENSSSCG00000031087	-4.28866	1.05e-08	ENSSSCG00000029879	-4.16209	1.27e-37
Colon	ENSSSCG00000014422	-1.72427	0.00151919	ENSSSCG00000025086	-4.22378	0.00313114	ENSSSCG00000008927	-4.14544	0.00435283
Colon	ENSSSCG00000036239	-1.71557	0.00163458	ENSSSCG00000022140	-4.18411	0.00356349	ENSSSCG00000013369	-4.07561	0.006517
Colon	ENSSSCG00000010008	-1.7106	0.0482676	ENSSSCG00000036362	-4.17417	1.16e-21	ENSSSCG00000040051	-4.00425	8.37e-09
Colon	ENSSSCG00000013117	-1.69785	0.00274863	ENSSSCG00000008927	-4.14544	0.0041384	ENSSSCG00000000659	-3.9713	0.0105785
Colon	ENSSSCG00000036318	-1.66747	9.19e-07	ENSSSCG00000007486	-4.10868	3.52e-05	ENSSSCG00000004733	-3.92863	0.0119998
Colon	ENSSSCG00000036203	-1.66207	8.99e-07	ENSSSCG00000040051	-3.98487	1.05e-08	ENSSSCG00000038521	-3.88466	1.51e-33
Colon	ENSSSCG00000034914	-1.63723	2.24e-05	ENSSSCG00000026339	-3.92458	9.2e-16	ENSSSCG00000026339	-3.87282	2.51e-15
Colon	ENSSSCG00000039252	-1.6356	7.86e-06	ENSSSCG00000034539	-3.8689	0.0168389	ENSSSCG00000023406	-3.84799	1.32e-07
Colon	ENSSSCG00000038909	-1.63135	0.0146046	ENSSSCG00000037564	-3.84108	0.0180486	ENSSSCG00000037064	-3.7173	0.0289326
Colon	ENSSSCG00000033191	-1.63115	0.00246754	ENSSSCG00000006614	-3.82949	0.0185991	ENSSSCG00000035857	-3.6243	0.0414612
Colon	ENSSSCG00000015507	-1.62566	4.85e-06	ENSSSCG00000003726	-3.73745	3.25e-07	ENSSSCG00000013150	-3.59522	0.0441608
Colon	ENSSSCG00000036550	-1.61639	0.00248645	ENSSSCG00000037064	-3.7173	0.0291094	ENSSSCG00000012031	-3.58059	0.0453772
Colon	ENSSSCG00000008205	-1.59702	5.52e-06	ENSSSCG00000017636	-3.64381	0.000961824	ENSSSCG00000024092	-3.58036	0.0453772
Colon	ENSSSCG00000016469	-1.58459	3.99e-06	ENSSSCG00000012031	-3.58059	0.0479358	ENSSSCG00000005742	-3.55578	0.0478254
Colon	ENSSSCG00000032769	-1.58177	0.0274472	ENSSSCG00000024092	-3.58036	0.0479358	ENSSSCG00000022042	-3.53787	7.94e-08
Colon	ENSSSCG00000033071	-1.57981	0.0169533	ENSSSCG00000022035	-3.52112	8.99e-05	ENSSSCG00000006605	-3.52153	7.74e-10
Colon	ENSSSCG00000035365	-1.57225	0.000155629	ENSSSCG00000003481	-3.44511	0.000179599	ENSSSCG00000038616	-3.45509	0.00366568
Colon	ENSSSCG00000030269	-1.57007	7.86e-06	ENSSSCG00000017980	-3.38232	2.81e-07	ENSSSCG00000000211	-3.35423	1.82e-09
Colon	ENSSSCG00000034358	-1.56054	1.35e-05	ENSSSCG00000027555	-3.35908	0.00620532	ENSSSCG00000004492	-3.28456	1.93e-16
Colon	ENSSSCG00000016247	-1.51193	2.35e-05	ENSSSCG00000006595	-3.28538	0.00961315	ENSSSCG00000006595	-3.27886	0.00984336
Colon	ENSSSCG00000029714	-1.50736	5.73e-05	ENSSSCG00000029606	-3.0687	3.65e-21	ENSSSCG00000031326	-3.27086	2.19e-10
Colon	ENSSSCG00000036445	-1.50667	1.95e-05	ENSSSCG00000033069	-2.89795	7.59e-11	ENSSSCG00000022140	-2.97216	0.0441608
Colon	ENSSSCG00000032017	-1.50179	0.00065582	ENSSSCG00000027022	-2.86622	3.64e-05	ENSSSCG00000027553	-2.8325	6.6e-09
Colon	ENSSSCG00000015126	-1.45814	0.00609418	ENSSSCG00000014422	-2.86335	5.99e-12	ENSSSCG00000022035	-2.77133	0.00125972
Colon	ENSSSCG00000034169	-1.43569	0.0135797	ENSSSCG00000010334	-2.83133	3.93e-18	ENSSSCG00000010334	-2.73685	2.83e-17
Colon	ENSSSCG00000009789	-1.43443	0.000686727	ENSSSCG00000022269	-2.83118	1.16e-12	ENSSSCG00000003073	-2.62255	0.00376534
Colon	ENSSSCG00000016480	-1.41769	0.00396934	ENSSSCG00000017981	-2.82378	5.87e-05	ENSSSCG00000023531	-2.61527	1.06e-05
Colon	ENSSSCG00000031477	-1.41353	0.00354831	ENSSSCG00000038616	-2.80636	0.0185991	ENSSSCG00000017981	-2.57316	0.000260841
Colon	ENSSSCG00000016032	-1.40946	0.00126288	ENSSSCG00000001253	-2.61942	0.000531403	ENSSSCG00000003483	-2.56012	4.78e-06
Colon	ENSSSCG00000029879	-1.40278	0.00126878	ENSSSCG00000000211	-2.61654	7.64e-07	ENSSSCG00000033878	-2.39908	0.00336928
Colon	ENSSSCG00000037009	-1.39838	8.25e-05	ENSSSCG00000031336	-2.56672	3.09e-16	ENSSSCG00000039615	-2.39079	5.66e-06
Colon	ENSSSCG00000031848	-1.38149	0.000125694	ENSSSCG00000006245	-2.56188	0.000809301	ENSSSCG00000032280	-2.36323	2.71e-05
Colon	ENSSSCG00000033382	-1.37536	0.000152884	ENSSSCG00000022337	-2.40194	4.93e-08	ENSSSCG00000003481	-2.33331	0.0113345
Colon	ENSSSCG00000014219	-1.3667	0.00127355	ENSSSCG00000030539	-2.32824	0.0307821	ENSSSCG00000033730	-2.30909	8.09e-06
Colon	ENSSSCG00000006013	-1.3629	0.0105957	ENSSSCG00000013301	-2.30765	0.00707685	ENSSSCG00000022724	-2.30594	2.82e-09
Colon	ENSSSCG00000039102	-1.36257	0.000141396	ENSSSCG00000031367	-2.29857	0.000412894	ENSSSCG00000004712	-2.27621	0.0169162
Colon	ENSSSCG00000020750	-1.36208	0.0324355	ENSSSCG00000016517	-2.27887	0.00200097	ENSSSCG00000017630	-2.23807	0.00058424
Colon	ENSSSCG00000022638	-1.35867	0.00486264	ENSSSCG00000020750	-2.20836	4.43e-07	ENSSSCG00000022649	-2.1744	1.03e-11
Colon	ENSSSCG00000002720	-1.35825	0.0111355	ENSSSCG00000032342	-2.16779	5.46e-05	ENSSSCG00000029683	-2.14075	4.69e-11
Colon	ENSSSCG00000016301	-1.35806	0.0105921	ENSSSCG00000007836	-2.14026	1.88e-10	ENSSSCG00000011059	-2.13564	1.74e-08
Colon	ENSSSCG00000018063	-1.35213	0.000170663	ENSSSCG00000036318	-2.13589	1.39e-11	ENSSSCG00000033069	-2.11118	1.44e-06
Colon	ENSSSCG00000034689	-1.34685	0.000312812	ENSSSCG00000016247	-2.12488	3.85e-11	ENSSSCG00000010554	-2.00691	1.86e-10
Colon	ENSSSCG00000024796	-1.34301	0.0158963	ENSSSCG00000017463	-2.12352	0.000190375	ENSSSCG00000010369	-1.97558	8.39e-06
Colon	ENSSSCG00000023661	-1.29416	0.0161153	ENSSSCG00000032857	-2.11881	7.07e-08	ENSSSCG00000032588	-1.89667	0.0119251
Colon	ENSSSCG00000010479	-1.29415	0.00302718	ENSSSCG00000036626	-2.10525	7.46e-08	ENSSSCG00000040440	-1.88165	0.0009138
Colon	ENSSSCG00000000983	-1.29057	0.00248645	ENSSSCG00000039252	-2.10366	3.11e-10	ENSSSCG00000007836	-1.87618	3.83e-08
Colon	ENSSSCG00000006051	-1.28816	0.00274863	ENSSSCG00000008978	-2.09615	5.17e-11	ENSSSCG00000004890	-1.85261	9.1e-09
Colon	ENSSSCG00000003006	-1.28139	0.000505167	ENSSSCG00000036815	-2.03825	0.0171176	ENSSSCG00000027022	-1.8403	0.010982
Colon	ENSSSCG00000013093	-1.281	0.00348901	ENSSSCG00000037471	-2.01848	0.00496088	ENSSSCG00000024084	-1.76761	1.56e-05
Colon	ENSSSCG00000031085	-1.26826	0.0274929	ENSSSCG00000029641	-2.01194	0.000176062	ENSSSCG00000024290	-1.75029	0.00483637
Colon	ENSSSCG00000034972	-1.26803	0.021514	ENSSSCG00000002883	-1.9854	1.8e-06	ENSSSCG00000029441	-1.74912	6.04e-06
Colon	ENSSSCG00000037736	-1.26752	0.000654582	ENSSSCG00000006590	-1.96309	6.35e-06	ENSSSCG00000016517	-1.73935	0.0285298
Colon	ENSSSCG00000006141	-1.26456	0.000705584	ENSSSCG00000039874	-1.95795	1.81e-09	ENSSSCG00000037250	-1.73816	6.29e-07
Colon	ENSSSCG00000027568	-1.26394	0.00128406	ENSSSCG00000039344	-1.94505	9.82e-07	ENSSSCG00000002929	-1.72722	3.02e-06
Colon	ENSSSCG00000007691	-1.26319	0.017701	ENSSSCG00000024796	-1.94277	6.78e-06	ENSSSCG00000010291	-1.72212	0.00132876
Colon	ENSSSCG00000034623	-1.25427	0.0251504	ENSSSCG00000025592	-1.9325	0.00339632	ENSSSCG00000008978	-1.68887	3.76e-07
Colon	ENSSSCG00000001484	-1.2499	0.00133635	ENSSSCG00000038521	-1.91858	2.44e-09	ENSSSCG00000024408	-1.66371	0.000195617
Colon	ENSSSCG00000037620	-1.24854	0.00636427	ENSSSCG00000030767	-1.89811	2.5e-09	ENSSSCG00000001521	-1.65269	0.0292242
Colon	ENSSSCG00000005584	-1.24843	0.0291835	ENSSSCG00000036566	-1.89337	0.0300294	ENSSSCG00000010023	-1.64373	9.39e-07
Colon	ENSSSCG00000003832	-1.24807	0.00367262	ENSSSCG00000035306	-1.88206	0.0487774	ENSSSCG00000005287	-1.63439	1.5e-06
Colon	ENSSSCG00000021647	-1.24595	0.0012746	ENSSSCG00000033730	-1.87592	0.000423108	ENSSSCG00000010530	-1.62062	1.94e-06
Colon	ENSSSCG00000000151	-1.24219	0.00330911	ENSSSCG00000037736	-1.83185	1.21e-08	ENSSSCG00000002623	-1.61592	1.77e-06
Colon	ENSSSCG00000002709	-1.24065	0.00106435	ENSSSCG00000013117	-1.82972	0.00046927	ENSSSCG00000017980	-1.61099	0.0166815
Colon	ENSSSCG00000016628	-1.23292	0.0349124	ENSSSCG00000023684	-1.81462	4.14e-08	ENSSSCG00000037358	-1.60499	1.68e-06
Colon	ENSSSCG00000023684	-1.22578	0.00173269	ENSSSCG00000030830	-1.81249	4.37e-07	ENSSSCG00000021902	-1.60038	4.27e-05
Colon	ENSSSCG00000032844	-1.2242	0.0231537	ENSSSCG00000039381	-1.81054	0.00944977	ENSSSCG00000015340	-1.58166	1.96e-06
Colon	ENSSSCG00000036086	-1.21924	0.00144729	ENSSSCG00000036203	-1.77345	4.55e-08	ENSSSCG00000009921	-1.58048	1.94e-06
Colon	ENSSSCG00000015098	-1.2046	0.00447469	ENSSSCG00000015126	-1.74315	0.000117838	ENSSSCG00000033822	-1.56205	3.47e-06
Colon	ENSSSCG00000002341	-1.20183	0.00146078	ENSSSCG00000034169	-1.73821	0.000311928	ENSSSCG00000022337	-1.54687	0.000772594
Colon	ENSSSCG00000037532	-1.1976	0.00354831	ENSSSCG00000024290	-1.73318	0.00572128	ENSSSCG00000039344	-1.53979	0.000177439
Colon	ENSSSCG00000039976	-1.18284	0.0203772	ENSSSCG00000034252	-1.72743	0.000196773	ENSSSCG00000014727	-1.52124	0.00429887
Colon	ENSSSCG00000039947	-1.18155	0.00240833	ENSSSCG00000002129	-1.72371	0.00066532	ENSSSCG00000030830	-1.4897	6.8e-05
Colon	ENSSSCG00000021812	-1.18145	0.00330911	ENSSSCG00000010400	-1.67485	3.38e-07	ENSSSCG00000031292	-1.46303	7.77e-05
Colon	ENSSSCG00000004699	-1.17736	0.00486264	ENSSSCG00000035179	-1.67423	0.048652	ENSSSCG00000025020	-1.43723	0.000114532
Colon	ENSSSCG00000037579	-1.15104	0.00892351	ENSSSCG00000013575	-1.65819	0.0372175	ENSSSCG00000004493	-1.43032	0.000611548
Colon	ENSSSCG00000014725	-1.14939	0.00308276	ENSSSCG00000037879	-1.64001	0.00728906	ENSSSCG00000010568	-1.31822	0.000204088
Colon	ENSSSCG00000035033	-1.14516	0.00393029	ENSSSCG00000034358	-1.62875	2.06e-06	ENSSSCG00000013976	-1.31158	0.00491154
Colon	ENSSSCG00000009220	-1.14359	0.0167828	ENSSSCG00000032769	-1.62672	0.0160954	ENSSSCG00000035437	-1.30926	0.0442885
Colon	ENSSSCG00000034698	-1.13691	0.00849169	ENSSSCG00000024668	-1.60726	9.65e-05	ENSSSCG00000009964	-1.30844	0.0390319
Colon	ENSSSCG00000024161	-1.13261	0.00354831	ENSSSCG00000033675	-1.57018	2.33e-06	ENSSSCG00000017444	-1.29637	0.00372342
Colon	ENSSSCG00000027849	-1.12809	0.0198729	ENSSSCG00000017084	-1.54835	0.0174956	ENSSSCG00000002883	-1.29385	0.00687823
Colon	ENSSSCG00000015294	-1.12512	0.0135797	ENSSSCG00000033181	-1.54272	2.47e-05	ENSSSCG00000032263	-1.2879	0.0390319
Colon	ENSSSCG00000036893	-1.12179	0.0237574	ENSSSCG00000023186	-1.52627	5.29e-06	ENSSSCG00000003669	-1.28493	0.000376763
Colon	ENSSSCG00000020986	-1.11853	0.00671276	ENSSSCG00000029449	-1.44424	0.00820921	ENSSSCG00000004803	-1.26956	0.000537991
Colon	ENSSSCG00000039270	-1.10841	0.0195119	ENSSSCG00000001252	-1.43928	2.53e-05	ENSSSCG00000034252	-1.25926	0.0168137
Colon	ENSSSCG00000008032	-1.10572	0.0437337	ENSSSCG00000030003	-1.43446	0.00210757	ENSSSCG00000029066	-1.247	0.00058424
Colon	ENSSSCG00000033943	-1.10039	0.0440915	ENSSSCG00000010451	-1.43246	3.06e-05	ENSSSCG00000012147	-1.2316	0.000727917
Colon	ENSSSCG00000030552	-1.09685	0.0164325	ENSSSCG00000031992	-1.41098	0.0018819	ENSSSCG00000014843	-1.21924	0.00178765
Colon	ENSSSCG00000036287	-1.09653	0.0332258	ENSSSCG00000033813	-1.41085	4.14e-05	ENSSSCG00000027320	-1.21595	0.022964
Colon	ENSSSCG00000039874	-1.09218	0.00974243	ENSSSCG00000003483	-1.36022	0.0467021	ENSSSCG00000010451	-1.2159	0.000946309
Colon	ENSSSCG00000015425	-1.09168	0.0188002	ENSSSCG00000002623	-1.34667	0.000190476	ENSSSCG00000016872	-1.17989	0.0014939
Colon	ENSSSCG00000039103	-1.09111	0.00618888	ENSSSCG00000038282	-1.33418	0.000343499	ENSSSCG00000039862	-1.16749	0.00501416
Colon	ENSSSCG00000001844	-1.08936	0.00655147	ENSSSCG00000035542	-1.33241	0.000192004	ENSSSCG00000031924	-1.14935	0.0384207
Colon	ENSSSCG00000031959	-1.08797	0.010174	ENSSSCG00000001535	-1.33041	0.00205185	ENSSSCG00000014422	-1.13908	0.0216347
Colon	ENSSSCG00000013733	-1.08504	0.0136465	ENSSSCG00000000871	-1.32727	0.000390384	ENSSSCG00000031106	-1.13755	0.0030475
Colon	ENSSSCG00000008171	-1.08489	0.00767227	ENSSSCG00000017170	-1.32568	0.0393744	ENSSSCG00000031478	-1.12659	0.00785185
Colon	ENSSSCG00000008991	-1.0835	0.0128958	ENSSSCG00000002033	-1.31781	0.0263477	ENSSSCG00000008062	-1.11324	0.00984336
Colon	ENSSSCG00000040681	-1.07848	0.00761525	ENSSSCG00000033457	-1.3123	0.00065056	ENSSSCG00000040575	-1.10677	0.00429887
Colon	ENSSSCG00000011837	-1.06675	0.0429184	ENSSSCG00000024408	-1.31084	0.00797368	ENSSSCG00000008741	-1.09456	0.00501416
Colon	ENSSSCG00000031538	-1.06513	0.0094836	ENSSSCG00000034652	-1.30656	0.0361125	ENSSSCG00000000978	-1.08204	0.00682121
Colon	ENSSSCG00000010992	-1.06503	0.0182912	ENSSSCG00000013733	-1.29885	0.000720678	ENSSSCG00000009469	-1.07497	0.0246158
Colon	ENSSSCG00000035077	-1.06466	0.0182572	ENSSSCG00000002720	-1.29603	0.0194973	ENSSSCG00000034727	-1.0749	0.0143295
Colon	ENSSSCG00000015335	-1.05504	0.0197035	ENSSSCG00000008648	-1.29174	0.00029051	ENSSSCG00000032652	-1.07355	0.00928993
Colon	ENSSSCG00000027160	-1.04383	0.0380806	ENSSSCG00000039976	-1.28933	0.00572128	ENSSSCG00000004454	-1.07095	0.00774234
Colon	ENSSSCG00000038215	-1.04303	0.0146244	ENSSSCG00000008205	-1.28685	0.000551418	ENSSSCG00000008261	-1.06877	0.00756664
Colon	ENSSSCG00000010800	-1.03374	0.0126027	ENSSSCG00000031589	-1.28334	0.0095482	ENSSSCG00000009881	-1.05865	0.00790526
Colon	ENSSSCG00000013056	-1.02999	0.0384885	ENSSSCG00000033558	-1.26895	0.00154418	ENSSSCG00000037214	-1.05549	0.00823329
Colon	ENSSSCG00000033675	-1.01815	0.0151424	ENSSSCG00000006588	-1.26685	0.00335112	ENSSSCG00000028282	-1.04722	0.010982
Colon	ENSSSCG00000000718	-1.01641	0.0215094	ENSSSCG00000021902	-1.26273	0.00380056	ENSSSCG00000004889	-1.04553	0.0163338
Colon	ENSSSCG00000030638	-1.00631	0.0195119	ENSSSCG00000018061	-1.26237	0.00046927	ENSSSCG00000016983	-1.04093	0.0125049
Colon	ENSSSCG00000015334	-1.00569	0.0169533	ENSSSCG00000034698	-1.25958	0.00131364	ENSSSCG00000023749	-1.03383	0.0163272
Colon	ENSSSCG00000031379	-1.00274	0.0231537	ENSSSCG00000026079	-1.25454	0.0309498	ENSSSCG00000038929	-1.0327	0.0167563
Colon	ENSSSCG00000039713	1.00373	0.0182912	ENSSSCG00000023320	-1.2513	0.00127134	ENSSSCG00000012167	-1.03138	0.0396389
Colon	ENSSSCG00000015250	1.00473	0.0169895	ENSSSCG00000029714	-1.23055	0.00227209	ENSSSCG00000039758	-1.02628	0.0295499
Colon	ENSSSCG00000006287	1.01579	0.0169895	ENSSSCG00000025885	-1.20453	0.00105964	ENSSSCG00000033181	-1.02154	0.023509
Colon	ENSSSCG00000021728	1.02027	0.0146621	ENSSSCG00000037524	-1.20237	0.0291094	ENSSSCG00000028331	-1.02077	0.0421195
Colon	ENSSSCG00000031865	1.02267	0.0135797	ENSSSCG00000009495	-1.19738	0.0235003	ENSSSCG00000017583	-1.02045	0.0168205
Colon	ENSSSCG00000014985	1.02956	0.0135797	ENSSSCG00000023661	-1.19585	0.0389268	ENSSSCG00000001726	1.00034	0.023509
Colon	ENSSSCG00000033822	1.04331	0.0133387	ENSSSCG00000040575	-1.18816	0.00134068	ENSSSCG00000012178	1.00528	0.0159833
Colon	ENSSSCG00000033780	1.04615	0.0146621	ENSSSCG00000006013	-1.18811	0.048652	ENSSSCG00000014219	1.00846	0.0443103
Colon	ENSSSCG00000016506	1.05959	0.0484668	ENSSSCG00000037214	-1.17646	0.00160705	ENSSSCG00000017283	1.0088	0.0180869
Colon	ENSSSCG00000009100	1.06364	0.0111355	ENSSSCG00000018063	-1.17179	0.00189216	ENSSSCG00000038300	1.01785	0.0141875
Colon	ENSSSCG00000013594	1.07227	0.0251504	ENSSSCG00000010352	-1.16928	0.0155048	ENSSSCG00000024644	1.01997	0.0166815
Colon	ENSSSCG00000008954	1.07531	0.0135797	ENSSSCG00000030433	-1.15858	0.0399595	ENSSSCG00000039103	1.02214	0.0127871
Colon	ENSSSCG00000034919	1.08003	0.0305147	ENSSSCG00000005701	-1.14584	0.00247986	ENSSSCG00000038643	1.03061	0.0136838
Colon	ENSSSCG00000022988	1.08726	0.0189901	ENSSSCG00000033114	-1.13881	0.00317989	ENSSSCG00000013599	1.03267	0.011679
Colon	ENSSSCG00000015340	1.10976	0.00526816	ENSSSCG00000030901	-1.13429	0.0193099	ENSSSCG00000031801	1.03464	0.0349152
Colon	ENSSSCG00000034708	1.12439	0.00582619	ENSSSCG00000037579	-1.1304	0.00996461	ENSSSCG00000031503	1.04021	0.0344506
Colon	ENSSSCG00000006140	1.13413	0.00348901	ENSSSCG00000009881	-1.11934	0.00356667	ENSSSCG00000037532	1.0581	0.0154962
Colon	ENSSSCG00000038606	1.151	0.00283173	ENSSSCG00000036445	-1.10506	0.00572128	ENSSSCG00000017261	1.06031	0.0128861
Colon	ENSSSCG00000034735	1.15863	0.00879768	ENSSSCG00000012147	-1.09819	0.00493307	ENSSSCG00000000131	1.06127	0.0231991
Colon	ENSSSCG00000037250	1.16754	0.00654038	ENSSSCG00000034727	-1.09248	0.0119513	ENSSSCG00000034689	1.06213	0.010982
Colon	ENSSSCG00000032525	1.18358	0.0169895	ENSSSCG00000009921	-1.09225	0.00554506	ENSSSCG00000039193	1.0749	0.00682514
Colon	ENSSSCG00000009445	1.19466	0.00707409	ENSSSCG00000006923	-1.08761	0.00572128	ENSSSCG00000025253	1.10428	0.00775986
Colon	ENSSSCG00000011059	1.20829	0.0227542	ENSSSCG00000028203	-1.08742	0.0461425	ENSSSCG00000026597	1.10756	0.0062063
Colon	ENSSSCG00000040923	1.21161	0.00974243	ENSSSCG00000037009	-1.08736	0.00572128	ENSSSCG00000037106	1.12244	0.00823329
Colon	ENSSSCG00000008446	1.21332	0.0433886	ENSSSCG00000008228	-1.06754	0.00814229	ENSSSCG00000009687	1.12319	0.0474619
Colon	ENSSSCG00000010489	1.22201	0.0209873	ENSSSCG00000005287	-1.0609	0.0107943	ENSSSCG00000009220	1.13025	0.0163272
Colon	ENSSSCG00000028822	1.24113	0.0442409	ENSSSCG00000001441	-1.06005	0.0452788	ENSSSCG00000017282	1.14164	0.0495367
Colon	ENSSSCG00000036883	1.24339	0.000835195	ENSSSCG00000016184	-1.05971	0.023369	ENSSSCG00000004332	1.14744	0.00497954
Colon	ENSSSCG00000033121	1.25433	0.0320787	ENSSSCG00000031848	-1.04429	0.0112183	ENSSSCG00000032661	1.15489	0.00428546
Colon	ENSSSCG00000035053	1.26371	0.000606777	ENSSSCG00000033716	-1.04189	0.0186081	ENSSSCG00000001844	1.15661	0.00230762
Colon	ENSSSCG00000003148	1.26483	0.000944456	ENSSSCG00000035033	-1.01036	0.0185991	ENSSSCG00000000151	1.15708	0.00775986
Colon	ENSSSCG00000012380	1.28187	0.00162532	ENSSSCG00000010348	1.00276	0.0220399	ENSSSCG00000017500	1.16197	0.0178883
Colon	ENSSSCG00000038929	1.29371	0.000720882	ENSSSCG00000012882	1.00487	0.0292141	ENSSSCG00000012179	1.16863	0.00230762
Colon	ENSSSCG00000003108	1.29395	0.00330911	ENSSSCG00000003882	1.01602	0.0240757	ENSSSCG00000024320	1.18721	0.00549098
Colon	ENSSSCG00000002929	1.31707	0.00246754	ENSSSCG00000040253	1.03192	0.0354225	ENSSSCG00000011256	1.18812	0.0275773
Colon	ENSSSCG00000010337	1.32194	0.0255896	ENSSSCG00000007453	1.03281	0.047681	ENSSSCG00000017734	1.1928	0.0169957
Colon	ENSSSCG00000032301	1.32434	0.0135797	ENSSSCG00000038057	1.04953	0.0190133	ENSSSCG00000016301	1.19869	0.0349152
Colon	ENSSSCG00000003669	1.34201	0.000209754	ENSSSCG00000012179	1.05157	0.0112183	ENSSSCG00000015098	1.19972	0.0036416
Colon	ENSSSCG00000004454	1.3464	0.00019739	ENSSSCG00000003732	1.05206	0.0102499	ENSSSCG00000009380	1.20539	0.00236767
Colon	ENSSSCG00000006580	1.35452	0.000154103	ENSSSCG00000035534	1.05615	0.0254431	ENSSSCG00000040249	1.20859	0.00969624
Colon	ENSSSCG00000037358	1.36161	0.000181191	ENSSSCG00000039615	1.06993	0.0474128	ENSSSCG00000016628	1.22353	0.0349076
Colon	ENSSSCG00000007385	1.3693	0.000200936	ENSSSCG00000007507	1.07903	0.00620532	ENSSSCG00000024161	1.22901	0.000745621
Colon	ENSSSCG00000010568	1.37492	0.000128687	ENSSSCG00000039870	1.09449	0.0174486	ENSSSCG00000007453	1.23903	0.00501416
Colon	ENSSSCG00000031924	1.38537	0.00417518	ENSSSCG00000013976	1.10862	0.0160114	ENSSSCG00000040431	1.24386	0.0285298
Colon	ENSSSCG00000036864	1.39674	0.000317461	ENSSSCG00000036534	1.11143	0.0178126	ENSSSCG00000031379	1.2455	0.00109326
Colon	ENSSSCG00000008741	1.4139	6.17e-05	ENSSSCG00000037067	1.12704	0.0234053	ENSSSCG00000012882	1.25115	0.00135442
Colon	ENSSSCG00000008261	1.44727	3.89e-05	ENSSSCG00000028443	1.131	0.0126035	ENSSSCG00000009655	1.27292	0.00184008
Colon	ENSSSCG00000029683	1.45878	8.25e-05	ENSSSCG00000038300	1.13339	0.00323876	ENSSSCG00000009673	1.27592	0.000656784
Colon	ENSSSCG00000012100	1.46079	0.0013336	ENSSSCG00000026430	1.14189	0.00281768	ENSSSCG00000039870	1.28963	0.00145067
Colon	ENSSSCG00000023441	1.46526	0.00447469	ENSSSCG00000004699	1.14632	0.0136086	ENSSSCG00000001906	1.29055	0.000450453
Colon	ENSSSCG00000010190	1.47153	0.00248645	ENSSSCG00000007589	1.15429	0.0186081	ENSSSCG00000013316	1.2906	0.00197547
Colon	ENSSSCG00000010023	1.49469	2.51e-05	ENSSSCG00000033922	1.16358	0.0206321	ENSSSCG00000000667	1.29218	0.000731303
Colon	ENSSSCG00000006796	1.49477	0.000141396	ENSSSCG00000036449	1.16814	0.0118296	ENSSSCG00000021305	1.31267	0.0187003
Colon	ENSSSCG00000010291	1.52075	0.0135797	ENSSSCG00000034220	1.17466	0.00630069	ENSSSCG00000040253	1.34818	0.000710207
Colon	ENSSSCG00000010369	1.56243	0.00302718	ENSSSCG00000000983	1.19666	0.022358	ENSSSCG00000014959	1.35869	0.00197777
Colon	ENSSSCG00000030013	1.59103	0.0202889	ENSSSCG00000034488	1.20618	0.0066344	ENSSSCG00000032354	1.36246	0.000245304
Colon	ENSSSCG00000010044	1.62966	6.54e-06	ENSSSCG00000027226	1.22662	0.000975462	ENSSSCG00000002662	1.36331	0.00052764
Colon	ENSSSCG00000029441	1.65257	5.71e-05	ENSSSCG00000000577	1.23242	0.0231212	ENSSSCG00000035144	1.36464	0.00011059
Colon	ENSSSCG00000014843	1.71965	8.68e-07	ENSSSCG00000036990	1.23739	0.0421084	ENSSSCG00000020678	1.36466	9.93e-05
Colon	ENSSSCG00000033922	1.73026	8.28e-05	ENSSSCG00000005167	1.25898	0.0193099	ENSSSCG00000016555	1.40238	0.0491564
Colon	ENSSSCG00000016746	1.73963	0.00450394	ENSSSCG00000017507	1.27184	0.000533881	ENSSSCG00000007549	1.40441	5.33e-05
Colon	ENSSSCG00000000577	1.80128	0.00016295	ENSSSCG00000007385	1.27405	0.000593253	ENSSSCG00000035837	1.4161	0.0475749
Colon	ENSSSCG00000022891	1.80537	0.000686727	ENSSSCG00000008809	1.28282	0.035408	ENSSSCG00000010479	1.42555	0.000536166
Colon	ENSSSCG00000024084	1.81953	1.38e-05	ENSSSCG00000000028	1.30489	0.00107074	ENSSSCG00000007807	1.42669	8.01e-05
Colon	ENSSSCG00000031104	1.8252	4.5e-05	ENSSSCG00000022891	1.30897	0.0291094	ENSSSCG00000015507	1.44156	5.59e-05
Colon	ENSSSCG00000010554	1.84346	1.42e-08	ENSSSCG00000020678	1.31714	0.000223236	ENSSSCG00000010992	1.46214	9.93e-05
Colon	ENSSSCG00000038521	1.96608	7.41e-09	ENSSSCG00000009334	1.31848	0.00019139	ENSSSCG00000036504	1.46215	1.99e-05
Colon	ENSSSCG00000031292	2.04488	2e-09	ENSSSCG00000010044	1.34043	0.000344407	ENSSSCG00000037837	1.48516	0.00261763
Colon	ENSSSCG00000022649	2.16863	3.37e-11	ENSSSCG00000037837	1.34057	0.0119513	ENSSSCG00000007507	1.50923	6.17e-06
Colon	ENSSSCG00000004493	2.25472	4.34e-10	ENSSSCG00000030552	1.34967	0.00316186	ENSSSCG00000030246	1.51429	6.11e-05
Colon	ENSSSCG00000013976	2.4202	5.6e-11	ENSSSCG00000036504	1.3594	0.000127563	ENSSSCG00000040377	1.52625	0.00011059
Colon	ENSSSCG00000007384	2.5105	2.85e-13	ENSSSCG00000028674	1.35971	0.000176062	ENSSSCG00000034220	1.53899	3.01e-05
Colon	ENSSSCG00000035043	2.59288	0.0177525	ENSSSCG00000029902	1.37832	0.000176062	ENSSSCG00000010190	1.5421	0.0234998
Colon	ENSSSCG00000016627	2.65054	1.59e-12	ENSSSCG00000036086	1.39572	0.000122147	ENSSSCG00000015334	1.58108	1.94e-06
Colon	ENSSSCG00000023406	2.65838	0.0145735	ENSSSCG00000027454	1.4538	0.037621	ENSSSCG00000032896	1.59904	0.0257047
Colon	ENSSSCG00000040440	2.65897	2.75e-08	ENSSSCG00000034440	1.45613	2.3e-05	ENSSSCG00000034719	1.61076	0.00109326
Colon	ENSSSCG00000004890	2.81098	7.97e-19	ENSSSCG00000004492	1.49507	3.61e-05	ENSSSCG00000039677	1.62519	0.000153677
Colon	ENSSSCG00000022724	2.81752	9.06e-14	ENSSSCG00000016829	1.52133	0.0185991	ENSSSCG00000003006	1.63065	7.99e-07
Colon	ENSSSCG00000008118	2.81932	9.06e-14	ENSSSCG00000009179	1.52476	0.0237013	ENSSSCG00000003494	1.64071	6.21e-07
Colon	ENSSSCG00000022269	2.94132	0.0004038	ENSSSCG00000022988	1.55274	5.17e-05	ENSSSCG00000001672	1.65003	0.0421195
Colon	ENSSSCG00000037272	3.06954	1.54e-07	ENSSSCG00000017994	1.5742	0.0119513	ENSSSCG00000029902	1.69647	5.92e-07
Colon	ENSSSCG00000023531	3.12249	1.04e-08	ENSSSCG00000008954	1.61507	5.07e-06	ENSSSCG00000013093	1.7112	1.04e-05
Colon	ENSSSCG00000039615	3.46072	6.48e-14	ENSSSCG00000013273	1.62364	7.65e-07	ENSSSCG00000021812	1.78559	1.23e-07
Colon	ENSSSCG00000020927	3.67842	0.0383678	ENSSSCG00000031111	1.66133	7.57e-06	ENSSSCG00000032774	1.80035	0.00191734
Colon	ENSSSCG00000035857	3.82359	0.0227125	ENSSSCG00000003494	1.66333	3.93e-07	ENSSSCG00000016718	1.81858	0.00756664
Colon	ENSSSCG00000000659	4.02814	0.00974243	ENSSSCG00000012100	1.67328	8.99e-05	ENSSSCG00000007596	1.83634	0.0281649
Colon	ENSSSCG00000037028	4.11401	4.01e-14	ENSSSCG00000039709	1.68255	0.00662584	ENSSSCG00000002487	1.86534	2.15e-05
Colon	ENSSSCG00000013369	4.42403	0.00134481	ENSSSCG00000008118	1.69794	8.22e-06	ENSSSCG00000034440	1.9383	1.22e-09
Colon	ENSSSCG00000004492	4.77962	4.74e-35	ENSSSCG00000007861	1.77193	0.000300935	ENSSSCG00000038946	1.96071	0.00902912
Colon	ENSSSCG00000013150	4.82315	0.00011548	ENSSSCG00000038946	1.89854	0.0160954	ENSSSCG00000015294	1.97886	4.16e-08
Colon	ENSSSCG00000034371	5.36951	1.38e-54	ENSSSCG00000015084	2.04604	0.000453515	ENSSSCG00000008809	2.02423	3.47e-06
Colon				ENSSSCG00000024926	2.05205	0.042615	ENSSSCG00000039007	2.02913	0.0013794
Colon				ENSSSCG00000030013	2.06799	0.000733049	ENSSSCG00000007861	2.07907	3.11e-06
Colon				ENSSSCG00000003891	2.16524	6e-06	ENSSSCG00000015069	2.17737	0.0178883
Colon				ENSSSCG00000031595	2.59575	0.0217703	ENSSSCG00000031111	2.21823	8.94e-11
Colon				ENSSSCG00000016627	2.88867	2e-14	ENSSSCG00000028674	2.29776	4.51e-13
Colon				ENSSSCG00000037272	3.00558	7.46e-08	ENSSSCG00000004699	2.32368	8.62e-12
Colon				ENSSSCG00000010190	3.01362	2.92e-12	ENSSSCG00000030552	2.44652	7.85e-12
Colon				ENSSSCG00000007384	3.56877	1.74e-24	ENSSSCG00000000983	2.48724	5.84e-12
Colon				ENSSSCG00000039501	4.16521	0.00333669	ENSSSCG00000007691	2.57247	2.63e-09
Colon				ENSSSCG00000017458	4.68073	5.78e-19	ENSSSCG00000036086	2.61497	1.2e-16
Colon				ENSSSCG00000027921	4.74049	8.16e-05	ENSSSCG00000035251	2.75548	0.0259616
Colon				ENSSSCG00000037028	7.43002	8.03e-23	ENSSSCG00000010008	3.14849	3.33e-05
Colon							ENSSSCG00000036449	3.32108	1.79e-23
Colon							ENSSSCG00000037108	3.67822	0.0292242
Colon							ENSSSCG00000030371	3.7656	1.25e-17
Colon							ENSSSCG00000011568	3.82585	0.0167563
Colon							ENSSSCG00000004068	4.42486	0.000795774
Colon							ENSSSCG00000031595	5.08588	3.67e-17
Colon							ENSSSCG00000017458	6.458	2.8e-42
