# Supplementary material for: Fecal Microbiota Transplantation Shows Marked Shifts in the Multi-Omic Profiles of Porcine Post-weaning Diarrhea
Source: Front Microbiol. 2021 Feb 23;12:619460. doi: 10.3389/fmicb.2021.619460 (PMC7940351; doi:10.3389/fmicb.2021.619460)
Supplement: Supplementary Table 8 — Functional categories of DEGs in the pairwise group comparisons. [file Table_8.xlsx]

## Sheet: Oral mucosa
Supplementary Table 8. Functional categories of DEGs in the pairwise group comparisons
Category	Term ID	Description	log10 P_Healthy vs. FMT	log10 P_Healthy vs. diarrhea	log10 P_FMT vs. diarrhea	Count	Genes
GO Biological Processes	GO:0007586	digestion	-2.29118	-2.23457	0	12	APOA2,CHRM3,FABP1,FABP2,MUC6,PLS1,PNLIPRP2,VIL1,NPC1L1,MUC13,ABCG5,ABCG8
GO Biological Processes	GO:0071466	cellular response to xenobiotic stimulus	0	-2.51218	0	10	AOC1,ARG1,ABCC2,CYP2E1,CYP26A1,HNF4A,MGST1,PCK1,NR1I2,SULT1B1
GO Biological Processes	GO:0006631	fatty acid metabolic process	0	-2.48069	0	23	ADH4,APOC3,CNR1,CPT1A,CYP2E1,FABP1,FABP3,GIP,LIPE,LPL,MGST1,PCK1,PPARG,SCD,NR4A3,ADIPOQ,SLC27A2,ANGPTL3,HAO1,ELOVL6,PNPLA3,ADTRP,ACSM4
GO Biological Processes	GO:0006790	sulfur compound metabolic process	0	-2.37464	0	14	BHMT,ABCC2,CPS1,MAT1A,MGST1,PC,SCD,TDO2,CHST4,BHMT2,SULT1B1,ELOVL6,CHST13,ACSM4
GO Biological Processes	GO:0032787	monocarboxylic acid metabolic process	0	-2.08258	0	35	ADH4,ALDOB,APOC3,ABCC2,CNR1,CPT1A,CYP2E1,CYP26A1,FABP1,FABP3,GIP,HTR2A,LIPE,LPL,MGST1,PC,PCK1,PFKFB1,PPARG,SCD,NR4A3,ABCB11,ADIPOQ,FTCD,SLC27A2,ANGPTL3,HAO1,OGDHL,PRODH2,ELOVL6,HKDC1,PNPLA3,ADTRP,UROC1,ACSM4
GO Biological Processes	GO:0006805	xenobiotic metabolic process	0	-2.05092	0	8	AOC1,ABCC2,CYP2E1,CYP26A1,HNF4A,MGST1,NR1I2,SULT1B1
GO Biological Processes	GO:0031100	animal organ regeneration	0	-2.05092	0	9	APOA2,CPB2,IHH,PDX1,NNMT,PFKFB1,PPARG,VTN,NR4A3
GO Biological Processes	GO:0051346	negative regulation of hydrolase activity	0	0	-4.95053	16	A2M,AHSG,AMBP,APOA2,APOC3,SERPINC1,FABP1,HRG,ITIH2,SERPINE1,SERPINA5,SLPI,SPP2,VIL1,VTN,ANGPTL3
GO Biological Processes	GO:0045861	negative regulation of proteolysis	0	0	-4.48511	19	A2M,AHSG,AMBP,SERPINC1,CPB2,FABP1,HRG,ITIH2,LTF,SERPINE1,SERPINA5,SLPI,SPINK1,SPP2,VIL1,VTN,FETUB,SPINK4,TM4SF20
GO Biological Processes	GO:0010951	negative regulation of endopeptidase activity	0	0	-4.26953	17	A2M,AHSG,AMBP,SERPINC1,FABP1,HRG,ITIH2,LTF,SERPINE1,SERPINA5,SLPI,SPINK1,SPP2,VIL1,VTN,FETUB,SPINK4
GO Biological Processes	GO:0002250	adaptive immune response	0	0	-4.26953	15	ARG1,C6,C8A,C8B,CD1E,CD79B,CRP,FGB,FGL1,GATA3,HPX,JCHAIN,MBL2,GCNT3,CLEC4G
GO Biological Processes	GO:0006959	humoral immune response	0	0	-4.17436	25	A2M,BPI,C6,C8A,C8B,MS4A1,CPB2,CPN1,CRP,DMBT1,FCN2,FGB,GATA3,HPX,HRG,JCHAIN,LTF,MBL2,CXCL9,PAX5,POU2AF1,S100A9,SFTPD,SLPI,VTN
GO Biological Processes	GO:0010466	negative regulation of peptidase activity	0	0	-3.80728	17	A2M,AHSG,AMBP,SERPINC1,FABP1,HRG,ITIH2,LTF,SERPINE1,SERPINA5,SLPI,SPINK1,SPP2,VIL1,VTN,FETUB,SPINK4
GO Biological Processes	GO:0072376	protein activation cascade	0	0	-3.71229	8	A2M,APOH,SERPINC1,C8A,CPB2,F9,KLKB1,VTN
GO Biological Processes	GO:0043687	post-translational protein modification	0	0	-3.5306	10	AHSG,ALB,APOA2,APOB,SERPINC1,CP,ITIH2,PROC,SPP2,TF
GO Biological Processes	GO:2000257	regulation of protein activation cascade	0	0	-3.40121	5	A2M,SERPINC1,C8A,CPB2,VTN
GO Biological Processes	GO:0052548	regulation of endopeptidase activity	0	0	-3.31156	14	A2M,AHSG,AMBP,SERPINC1,FABP1,HRG,ITIH2,SERPINE1,SERPINA5,S100A9,SLPI,SPP2,VIL1,VTN
GO Biological Processes	GO:0030449	regulation of complement activation	0	0	-2.97186	4	A2M,C8A,CPB2,VTN
GO Biological Processes	GO:0002697	regulation of immune effector process	0	0	-2.90906	16	A2M,APOA2,ARG1,C6,C8A,C8B,CD1E,CPB2,CPN1,GATA3,HPX,LBP,VTN,NR4A3,TRIM6,CLEC4G
GO Biological Processes	GO:0002526	acute inflammatory response	0	0	-2.75795	11	A2M,AHSG,APOA2,SERPINC1,C8A,C8B,CPB2,GATA3,KLKB1,MBL2,VTN
GO Biological Processes	GO:0052547	regulation of peptidase activity	0	0	-2.71886	14	A2M,AHSG,AMBP,SERPINC1,FABP1,HRG,ITIH2,SERPINE1,SERPINA5,S100A9,SLPI,SPP2,VIL1,VTN
GO Biological Processes	GO:0006956	complement activation	0	0	-2.44239	10	A2M,C6,C8A,C8B,CPB2,CPN1,CRP,FCN2,MBL2,VTN
GO Biological Processes	GO:0002449	lymphocyte mediated immunity	0	0	-2.33767	11	ARG1,C6,C8A,C8B,CD1E,CRP,GATA3,HPX,MBL2,GCNT3,CLEC4G
GO Biological Processes	GO:0002576	platelet degranulation	0	0	-2.27305	10	A1BG,A2M,AHSG,ALB,APOH,HRG,SERPINE1,PLG,SPP2,TF
GO Biological Processes	GO:0046486	glycerolipid metabolic process	0	0	-2.21771	10	APOA2,APOC3,APOH,CPS1,CYP2E1,FABP1,FABP2,G6PC,PCK1,PNLIPRP2
GO Biological Processes	GO:0050817	coagulation	0	0	-2.20559	14	A2M,APOH,SERPINC1,CPB2,F9,GATA3,HNF4A,HRG,KLKB1,SERPINE1,SERPINA5,PLG,PROC,VTN
GO Biological Processes	GO:0007596	blood coagulation	0	0	-2.20559	14	A2M,APOH,SERPINC1,CPB2,F9,GATA3,HNF4A,HRG,KLKB1,SERPINE1,SERPINA5,PLG,PROC,VTN
GO Biological Processes	GO:0007599	hemostasis	0	0	-2.20559	14	A2M,APOH,SERPINC1,CPB2,F9,GATA3,HNF4A,HRG,KLKB1,SERPINE1,SERPINA5,PLG,PROC,VTN
GO Biological Processes	GO:0006958	complement activation, classical pathway	0	0	-2.1168	5	C6,C8A,C8B,CRP,MBL2
GO Biological Processes	GO:0007597	blood coagulation, intrinsic pathway	0	0	-2.1168	5	A2M,APOH,SERPINC1,F9,KLKB1
GO Biological Processes	GO:0050853	B cell receptor signaling pathway	0	0	-2.1168	5	MS4A1,CD38,CD79B,PAX5,GCSAM
GO Biological Processes	GO:0002920	regulation of humoral immune response	0	0	-2.09461	5	A2M,C8A,CPB2,HPX,VTN
GO Biological Processes	GO:0070613	regulation of protein processing	0	0	-2.09461	7	A2M,C8A,C8B,CPB2,KLKB1,SERPINE1,VTN
GO Biological Processes	GO:0050818	regulation of coagulation	0	0	-2.01455	9	APOH,SERPINC1,CPB2,HRG,KLKB1,SERPINE1,PLG,PROC,VTN
GO Biological Processes	GO:0030193	regulation of blood coagulation	0	0	-2.01455	9	APOH,SERPINC1,CPB2,HRG,KLKB1,SERPINE1,PLG,PROC,VTN
GO Cellular Components	GO:0072562	blood microparticle	0	-3.85728	-5.56303	14	A2M,AHSG,ALB,AMBP,APOA2,SERPINC1,C8A,CP,HPX,HRG,JCHAIN,PLG,TF,VTN
GO Cellular Components	GO:0062023	collagen-containing extracellular matrix	0	-2.91608	-3.00382	23	A1BG,A2M,AHSG,AMBP,APOC3,APOH,SERPINC1,COL2A1,COL11A1,F9,HPX,HRG,ITIH2,MBL2,SERPINE1,SERPINA5,PLG,S100A9,SLPI,SPP2,VTN,ADIPOQ,SMOC1
GO Cellular Components	GO:0005788	endoplasmic reticulum lumen	0	0	-4.04682	16	AHSG,ALB,APOA2,APOB,SERPINC1,COL2A1,COL11A1,CP,F9,GCG,GIP,ITIH2,PROC,SPP2,TF,VTN
GO Cellular Components	GO:0031012	extracellular matrix	0	0	-2.64197	24	A1BG,A2M,AHSG,AMBP,APOC3,APOH,SERPINC1,COL2A1,COL11A1,DMBT1,F9,HPX,HRG,ITIH2,MBL2,SERPINE1,SERPINA5,PLG,S100A9,SLPI,SPP2,VTN,ADIPOQ,SMOC1
GO Cellular Components	GO:0060205	cytoplasmic vesicle lumen	0	0	-2.2715	18	A1BG,A2M,AOC1,AHSG,ALB,APOB,APOH,GCG,GIP,HPX,HRG,SERPINE1,PLG,S100A9,SLPI,SPP2,TF,TTR
GO Cellular Components	GO:0031983	vesicle lumen	0	0	-2.2715	18	A1BG,A2M,AOC1,AHSG,ALB,APOB,APOH,GCG,GIP,HPX,HRG,SERPINE1,PLG,S100A9,SLPI,SPP2,TF,TTR
GO Cellular Components	GO:0034774	secretory granule lumen	0	0	-2.23309	16	A1BG,A2M,AOC1,AHSG,ALB,APOH,GCG,GIP,HRG,SERPINE1,PLG,S100A9,SLPI,SPP2,TF,TTR
GO Cellular Components	GO:0034364	high-density lipoprotein particle	0	0	-2.1168	5	APOA2,APOB,APOC3,APOC4,APOH
GO Molecular Functions	GO:0008201	heparin binding	0	0	-3.91995	9	AOC1,APOB,APOH,SERPINC1,COL11A1,HRG,SERPINA5,VTN,ANGPTL3
GO Molecular Functions	GO:0005539	glycosaminoglycan binding	0	0	-3.72256	14	AOC1,APOB,APOH,SERPINC1,COL11A1,HABP2,HRG,JCHAIN,LTF,SERPINA5,TNFAIP6,VTN,ANGPTL3,REG4
GO Molecular Functions	GO:0004866	endopeptidase inhibitor activity	0	0	-3.71229	15	A2M,AHSG,AMBP,SERPINC1,HRG,ITIH2,LTF,SERPINE1,SERPINA5,SLPI,SPINK1,SPP2,VIL1,FETUB,SPINK4
GO Molecular Functions	GO:0061135	endopeptidase regulator activity	0	0	-3.71229	15	A2M,AHSG,AMBP,SERPINC1,HRG,ITIH2,LTF,SERPINE1,SERPINA5,SLPI,SPINK1,SPP2,VIL1,FETUB,SPINK4
GO Molecular Functions	GO:0004857	enzyme inhibitor activity	0	0	-3.65841	20	A2M,AHSG,AMBP,APOA2,APOC3,SERPINC1,HRG,ITIH2,LTF,SERPINE1,SERPINA5,SLPI,SPINK1,SPP2,VIL1,FETUB,SPINK4,ANGPTL3,PIF1,PPP1R1B
GO Molecular Functions	GO:0030414	peptidase inhibitor activity	0	0	-3.23916	15	A2M,AHSG,AMBP,SERPINC1,HRG,ITIH2,LTF,SERPINE1,SERPINA5,SLPI,SPINK1,SPP2,VIL1,FETUB,SPINK4
GO Molecular Functions	GO:0061134	peptidase regulator activity	0	0	-3.23916	15	A2M,AHSG,AMBP,SERPINC1,HRG,ITIH2,LTF,SERPINE1,SERPINA5,SLPI,SPINK1,SPP2,VIL1,FETUB,SPINK4
GO Molecular Functions	GO:1901681	sulfur compound binding	0	0	-2.46114	18	AOC1,APOB,APOH,SERPINC1,COL11A1,HRG,LPL,LTF,MGST1,MMP7,PC,SERPINA5,SELL,VTN,ANGPTL3,OGDHL,PNPLA3,REG4
GO Molecular Functions	GO:0004867	serine-type endopeptidase inhibitor activity	0	0	-2.44239	10	A2M,AMBP,SERPINC1,HRG,ITIH2,SERPINE1,SERPINA5,SLPI,SPINK1,SPINK4
GO Molecular Functions	GO:0008289	lipid binding	0	0	-2.11753	29	ADH4,AFM,ALB,APOA2,APOB,APOC3,APOH,S100G,CPS1,CYP26A1,FABP4,FABP1,FABP2,FABP3,GC,HNF4A,JCHAIN,LBP,LTF,MTTP,OTC,SERPINA5,PLIN1,S100A9,SFTPD,VIL1,CADPS,STRA6,PNPLA3
KEGG Pathway	hsa04610	Complement and coagulation cascades	0	0	-3.91995	13	A2M,SERPINC1,C8A,C8B,CPB2,F9,KLKB1,MBL2,SERPINE1,SERPINA5,PLG,PROC,VTN

## Sheet: Liver
Category	Term ID	Description	log10 P_Healthy vs. FMT	log10 P_Healthy vs. diarrhea	log10 P_FMT vs. diarrhea	Count	Genes
GO Biological Processes	GO:0062012	regulation of small molecule metabolic process	-5.47838	0	0	36	ACACA,CDA,CRY1,CYP7A1,NQO1,FABP3,FASN,FBP1,FDPS,FGF1,GCK,HMGCR,HMGCS1,HRH1,IGF1,LEPR,ME1,MVD,PDK4,PFKFB3,PMAIP1,POR,PPARG,PTGS2,SCD,SLC4A1,TFF3,PHLDA2,NR1D1,DDIT4,GPAM,TRIB3,MID1IP1,PPP1R3B,APOA5,PPP1R3G
GO Biological Processes	GO:0009260	ribonucleotide biosynthetic process	-3.74361	0	0	14	ACACA,ACSL4,FASN,FBP1,GCK,HK3,IGF1,PDK4,PFKFB3,SCD,SLC4A1,DDIT4,ELOVL2,ACSS2
GO Biological Processes	GO:0006164	purine nucleotide biosynthetic process	-3.74361	0	0	14	ACACA,ACSL4,FASN,FBP1,GCK,HK3,IGF1,PDK4,PFKFB3,SCD,SLC4A1,DDIT4,ELOVL2,ACSS2
GO Biological Processes	GO:0009152	purine ribonucleotide biosynthetic process	-3.74361	0	0	14	ACACA,ACSL4,FASN,FBP1,GCK,HK3,IGF1,PDK4,PFKFB3,SCD,SLC4A1,DDIT4,ELOVL2,ACSS2
GO Biological Processes	GO:0046390	ribose phosphate biosynthetic process	-3.74361	0	0	14	ACACA,ACSL4,FASN,FBP1,GCK,HK3,IGF1,PDK4,PFKFB3,SCD,SLC4A1,DDIT4,ELOVL2,ACSS2
GO Biological Processes	GO:0046394	carboxylic acid biosynthetic process	-3.27947	0	0	32	ACACA,ALOX12B,ASNS,ASPA,CBR1,CDO1,CYP7A1,FASN,FBP1,GATM,GCK,HK3,IGF1,PDK4,PFKFB3,PLA2G5,PSPH,PTGS2,PYCR1,SCD,SLC4A1,UGDH,NR1D1,DDIT4,ELOVL2,ACSS2,TRIB3,MID1IP1,ALOXE3,BCAN,APOA5,NAGS
GO Biological Processes	GO:0016053	organic acid biosynthetic process	-3.27947	0	0	32	ACACA,ALOX12B,ASNS,ASPA,CBR1,CDO1,CYP7A1,FASN,FBP1,GATM,GCK,HK3,IGF1,PDK4,PFKFB3,PLA2G5,PSPH,PTGS2,PYCR1,SCD,SLC4A1,UGDH,NR1D1,DDIT4,ELOVL2,ACSS2,TRIB3,MID1IP1,ALOXE3,BCAN,APOA5,NAGS
GO Biological Processes	GO:0044264	cellular polysaccharide metabolic process	-3.20356	0	0	12	G6PC,GCK,GYS2,IGF1,LEPR,PPP1R3C,PHLDA2,NR1D1,PGM2,B3GNT4,PPP1R3B,PPP1R3G
GO Biological Processes	GO:0005976	polysaccharide metabolic process	-3.20356	0	0	12	G6PC,GCK,GYS2,IGF1,LEPR,PPP1R3C,PHLDA2,NR1D1,PGM2,B3GNT4,PPP1R3B,PPP1R3G
GO Biological Processes	GO:0044262	cellular carbohydrate metabolic process	-2.93929	0	0	24	CRY1,FBP1,G6PC,GCK,GYS2,HK3,HRH1,IGF1,LEPR,PCK1,PDK4,PFKFB3,PMAIP1,PPP1R3C,SLC4A1,TFF3,PHLDA2,NR1D1,DDIT4,PGM2,MIOX,B3GNT4,PPP1R3B,PPP1R3G
GO Biological Processes	GO:0035383	thioester metabolic process	-2.9342	0	-3.17871	11	ACACA,ACSL4,FASN,HMGCS1,HMGCS2,MVD,PDK4,SCD,ELOVL2,ACSS2,GPAM
GO Biological Processes	GO:0006637	acyl-CoA metabolic process	-2.9342	0	-3.17871	11	ACACA,ACSL4,FASN,HMGCS1,HMGCS2,MVD,PDK4,SCD,ELOVL2,ACSS2,GPAM
GO Biological Processes	GO:0044042	glucan metabolic process	-2.9342	0	0	11	G6PC,GCK,GYS2,IGF1,LEPR,PPP1R3C,PHLDA2,NR1D1,PGM2,PPP1R3B,PPP1R3G
GO Biological Processes	GO:0034637	cellular carbohydrate biosynthetic process	-2.9342	0	0	11	FBP1,GCK,GYS2,IGF1,PCK1,PPP1R3C,NR1D1,PGM2,B3GNT4,PPP1R3B,PPP1R3G
GO Biological Processes	GO:0005977	glycogen metabolic process	-2.9342	0	0	11	G6PC,GCK,GYS2,IGF1,LEPR,PPP1R3C,PHLDA2,NR1D1,PGM2,PPP1R3B,PPP1R3G
GO Biological Processes	GO:0006073	cellular glucan metabolic process	-2.9342	0	0	11	G6PC,GCK,GYS2,IGF1,LEPR,PPP1R3C,PHLDA2,NR1D1,PGM2,PPP1R3B,PPP1R3G
GO Biological Processes	GO:0006766	vitamin metabolic process	-2.9342	0	0	11	CBR1,CBR3,CRABP1,CYP11A1,CYP26A1,PC,RBP2,TCN1,VNN1,SLC19A2,PDXP
GO Biological Processes	GO:0034032	purine nucleoside bisphosphate metabolic process	-2.86893	0	-2.29692	14	ACACA,ACSL4,FASN,HMGCR,HMGCS1,HMGCS2,MVD,PDK4,SCD,SULT2A1,SULT1B1,ELOVL2,ACSS2,GPAM
GO Biological Processes	GO:0033865	nucleoside bisphosphate metabolic process	-2.86893	0	-2.29692	14	ACACA,ACSL4,FASN,HMGCR,HMGCS1,HMGCS2,MVD,PDK4,SCD,SULT2A1,SULT1B1,ELOVL2,ACSS2,GPAM
GO Biological Processes	GO:0033875	ribonucleoside bisphosphate metabolic process	-2.86893	0	-2.29692	14	ACACA,ACSL4,FASN,HMGCR,HMGCS1,HMGCS2,MVD,PDK4,SCD,SULT2A1,SULT1B1,ELOVL2,ACSS2,GPAM
GO Biological Processes	GO:0072522	purine-containing compound biosynthetic process	-2.86893	0	0	14	ACACA,ACSL4,FASN,FBP1,GCK,HK3,IGF1,PDK4,PFKFB3,SCD,SLC4A1,DDIT4,ELOVL2,ACSS2
GO Biological Processes	GO:0032787	monocarboxylic acid metabolic process	-2.83952	0	0	37	ACACA,ALOX12B,ASNS,CBR1,CRABP1,CYP7A1,CYP26A1,FABP3,ACSL4,FASN,FBP1,GCK,HK3,IGF1,ME1,PC,PCK1,PDK4,PFKFB3,POR,PPARG,PTGS2,SCD,SLC4A1,SULT2A1,VNN1,NR1D1,DDIT4,ELOVL2,ACSS2,GPAM,TRIB3,MID1IP1,ALOXE3,BCAN,PNPLA3,APOA5
GO Biological Processes	GO:0098542	defense response to other organism	-2.74191	0	0	29	AZU1,BPI,CEBPE,DEFB1,ELANE,F2RL1,JCHAIN,IL6,LPO,LTF,LYZ,MBL2,PMAIP1,S100A8,S100A9,S100A12,SELP,EPX,PGLYRP1,BATF,SPINK5,SYT11,DDIT4,RNF125,GPAM,CLEC7A,HAVCR2,TRIM15,IL23R
GO Biological Processes	GO:0070268	cornification	-2.708	-4.38516	0	15	CDSN,DSG1,IVL,KRT3,KRT4,KRT5,KRT13,KRT15,PKP1,SPINK5,KLK14,KLK12,KRT24,KRT77,LIPN
GO Biological Processes	GO:0010565	regulation of cellular ketone metabolic process	-2.66529	0	0	10	CYP7A1,NQO1,FABP3,PDK4,PPARG,PTGS2,NR1D1,TRIB3,MID1IP1,APOA5
GO Biological Processes	GO:0072330	monocarboxylic acid biosynthetic process	-2.54766	0	0	24	ACACA,ALOX12B,ASNS,CBR1,CYP7A1,FASN,FBP1,GCK,HK3,IGF1,PDK4,PFKFB3,PTGS2,SCD,SLC4A1,NR1D1,DDIT4,ELOVL2,ACSS2,TRIB3,MID1IP1,ALOXE3,BCAN,APOA5
GO Biological Processes	GO:0002444	myeloid leukocyte mediated immunity	-2.425	0	0	29	ADAM8,AZU1,BPI,CDA,ELANE,F2RL1,HK3,IL6,LTF,LYZ,MMP8,SERPINB6,PKP1,PRTN3,S100A8,S100A9,S100A12,S100A13,SLC2A5,TCN1,EPX,VNN1,PGLYRP1,OLFM4,GPR84,PGM2,RETN,MMP25,FLG2
GO Biological Processes	GO:0002275	myeloid cell activation involved in immune response	-2.425	0	0	29	ADAM8,AZU1,BPI,CDA,ELANE,F2RL1,HK3,LTF,LYZ,MMP8,SERPINB6,PKP1,PRTN3,S100A8,S100A9,S100A12,S100A13,SLC2A5,TCN1,EPX,VNN1,PGLYRP1,OLFM4,GPR84,PGM2,RETN,MMP25,HAVCR2,FLG2
GO Biological Processes	GO:0009416	response to light stimulus	-2.41293	0	0	17	ASNS,CRY1,CRY2,ELANE,FOS,HMGCR,HMGCS1,HRH1,IVL,PDE6C,POLH,PTGS2,BHLHE40,PER3,USP2,ATP8A2,PPP1R1B
GO Biological Processes	GO:0033692	cellular polysaccharide biosynthetic process	-2.39681	0	0	9	GCK,GYS2,IGF1,PPP1R3C,NR1D1,PGM2,B3GNT4,PPP1R3B,PPP1R3G
GO Biological Processes	GO:0000271	polysaccharide biosynthetic process	-2.39681	0	0	9	GCK,GYS2,IGF1,PPP1R3C,NR1D1,PGM2,B3GNT4,PPP1R3B,PPP1R3G
GO Biological Processes	GO:1902806	regulation of cell cycle G1/S phase transition	-2.39681	0	0	9	CDC6,GLI1,BTG2,GFI1B,CRADD,CRNN,TCIM,GJC2,FAM83D
GO Biological Processes	GO:0016052	carbohydrate catabolic process	-2.38715	0	0	12	FBP1,G6PC,GCK,HK3,IGF1,PFKFB3,SLC4A1,DHDH,DDIT4,PGM2,MIOX,PPP1R3B
GO Biological Processes	GO:0006112	energy reserve metabolic process	-2.38715	0	0	12	G6PC,GCK,GYS2,IGF1,LEPR,MT3,PPP1R3C,PHLDA2,NR1D1,PGM2,PPP1R3B,PPP1R3G
GO Biological Processes	GO:0006091	generation of precursor metabolites and energy	-2.37929	0	0	25	NQO1,FBP1,G6PC,GCK,GYS2,HK3,HMGCS2,IGF1,LEPR,LOXL2,ME1,MT3,PFKFB3,POR,PPP1R3C,SLC4A1,PHLDA2,NR1D1,DHDH,DDIT4,PGM2,ACSS2,PPP1R3B,SLC25A25,PPP1R3G
GO Biological Processes	GO:0002263	cell activation involved in immune response	-2.37314	0	0	34	ADAM8,AZU1,BPI,CDA,ELANE,F2RL1,HK3,IL6,LTF,LYZ,MMP8,MYB,SERPINB6,PKP1,PRTN3,S100A8,S100A9,S100A12,S100A13,SLC2A5,TCN1,EPX,VNN1,PGLYRP1,BATF,OLFM4,GPR84,PGM2,RETN,TCIM,MMP25,HAVCR2,IL23R,FLG2
GO Biological Processes	GO:0019693	ribose phosphate metabolic process	-2.36686	0	0	23	ACACA,ACSL4,FASN,FBP1,GCK,HK3,HMGCR,HMGCS1,HMGCS2,IGF1,MVD,PDK4,PFKFB3,SCD,SLC4A1,SULT2A1,SULT1B1,DDIT4,ELOVL2,PGM2,ACSS2,GPAM,SLC25A25
GO Biological Processes	GO:0009314	response to radiation	-2.36481	0	0	21	ASNS,CCR4,CRY1,CRY2,CRYAB,ELANE,FOS,HMGCR,HMGCS1,HRH1,IVL,PDE6C,POLH,PTGS2,CCL11,XRCC2,BHLHE40,PER3,USP2,ATP8A2,PPP1R1B
GO Biological Processes	GO:0062013	positive regulation of small molecule metabolic process	-2.26575	0	0	14	CYP7A1,FGF1,GCK,HRH1,IGF1,PFKFB3,PMAIP1,POR,PPARG,PTGS2,NR1D1,MID1IP1,APOA5,PPP1R3G
GO Biological Processes	GO:0043299	leukocyte degranulation	-2.26311	0	0	28	ADAM8,AZU1,BPI,CDA,ELANE,F2RL1,HK3,LTF,LYZ,MMP8,SERPINB6,PKP1,PRTN3,S100A8,S100A9,S100A12,S100A13,SLC2A5,TCN1,EPX,VNN1,PGLYRP1,OLFM4,GPR84,PGM2,RETN,MMP25,FLG2
GO Biological Processes	GO:0002446	neutrophil mediated immunity	-2.26311	0	0	28	ADAM8,AZU1,BPI,CDA,ELANE,F2RL1,HK3,IL6,LTF,LYZ,MMP8,SERPINB6,PKP1,PRTN3,S100A8,S100A9,S100A12,SLC2A5,TCN1,EPX,VNN1,PGLYRP1,OLFM4,GPR84,PGM2,RETN,MMP25,FLG2
GO Biological Processes	GO:0006732	coenzyme metabolic process	-2.23314	0	-2.16231	26	ACACA,CBR3,ACSL4,FASN,FBP1,GCK,HK3,HMGCR,HMGCS1,HMGCS2,IGF1,ME1,MVD,PC,PDK4,PFKFB3,PTGS2,SCD,SLC4A1,VNN1,DDIT4,ELOVL2,PGM2,ACSS2,PDXP,GPAM
GO Biological Processes	GO:0002366	leukocyte activation involved in immune response	-2.22404	0	0	33	ADAM8,AZU1,BPI,CDA,ELANE,F2RL1,HK3,IL6,LTF,LYZ,MMP8,MYB,SERPINB6,PKP1,PRTN3,S100A8,S100A9,S100A12,S100A13,SLC2A5,TCN1,EPX,VNN1,PGLYRP1,BATF,OLFM4,GPR84,PGM2,RETN,MMP25,HAVCR2,IL23R,FLG2
GO Biological Processes	GO:0030216	keratinocyte differentiation	-2.2082	-4.77164	0	16	CDSN,DSG1,IVL,KRT3,KRT4,KRT5,KRT13,KRT15,PKP1,SPINK5,KLK14,KLK12,CNFN,KRT24,KRT77,LIPN
GO Biological Processes	GO:0031424	keratinization	-2.2082	-4.77164	0	16	CDSN,DSG1,IVL,KRT3,KRT4,KRT5,KRT13,KRT15,PKP1,SPINK5,KLK14,KLK12,CNFN,KRT24,KRT77,LIPN
GO Biological Processes	GO:0016051	carbohydrate biosynthetic process	-2.2082	0	0	16	CRY1,FBP1,G6PC,GCK,GYS2,HRH1,IGF1,LEPR,PC,PCK1,PPP1R3C,NR1D1,PGM2,B3GNT4,PPP1R3B,PPP1R3G
GO Biological Processes	GO:0009259	ribonucleotide metabolic process	-2.18972	0	0	22	ACACA,ACSL4,FASN,FBP1,GCK,HK3,HMGCR,HMGCS1,HMGCS2,IGF1,MVD,PDK4,PFKFB3,SCD,SLC4A1,SULT2A1,SULT1B1,DDIT4,ELOVL2,ACSS2,GPAM,SLC25A25
GO Biological Processes	GO:0009150	purine ribonucleotide metabolic process	-2.18972	0	0	22	ACACA,ACSL4,FASN,FBP1,GCK,HK3,HMGCR,HMGCS1,HMGCS2,IGF1,MVD,PDK4,PFKFB3,SCD,SLC4A1,SULT2A1,SULT1B1,DDIT4,ELOVL2,ACSS2,GPAM,SLC25A25
GO Biological Processes	GO:0006163	purine nucleotide metabolic process	-2.18972	0	0	22	ACACA,ACSL4,FASN,FBP1,GCK,HK3,HMGCR,HMGCS1,HMGCS2,IGF1,MVD,PDK4,PFKFB3,SCD,SLC4A1,SULT2A1,SULT1B1,DDIT4,ELOVL2,ACSS2,GPAM,SLC25A25
GO Biological Processes	GO:0042742	defense response to bacterium	-2.18972	0	0	22	AZU1,BPI,CEBPE,DEFB1,ELANE,F2RL1,JCHAIN,IL6,LPO,LTF,LYZ,MBL2,S100A8,S100A9,S100A12,SELP,EPX,PGLYRP1,SPINK5,SYT11,HAVCR2,IL23R
GO Biological Processes	GO:0097529	myeloid leukocyte migration	-2.18041	0	0	20	ADAM8,AZU1,CSF3R,CXCL2,HRH1,IL6,PRTN3,PTPRO,S100A8,S100A9,S100A12,CCL11,CCL17,CXCL11,XCL1,THBS4,EPX,CCL26,OLFM4,MCOLN2
GO Biological Processes	GO:0019217	regulation of fatty acid metabolic process	-2.12876	0	0	8	CYP7A1,FABP3,PDK4,PPARG,PTGS2,TRIB3,MID1IP1,APOA5
GO Biological Processes	GO:0051196	regulation of coenzyme metabolic process	-2.12876	0	0	8	FBP1,GCK,IGF1,ME1,PDK4,PFKFB3,SLC4A1,DDIT4
GO Biological Processes	GO:0009250	glucan biosynthetic process	-2.12876	0	0	8	GCK,GYS2,IGF1,PPP1R3C,NR1D1,PGM2,PPP1R3B,PPP1R3G
GO Biological Processes	GO:0005978	glycogen biosynthetic process	-2.12876	0	0	8	GCK,GYS2,IGF1,PPP1R3C,NR1D1,PGM2,PPP1R3B,PPP1R3G
GO Biological Processes	GO:0032675	regulation of interleukin-6 production	-2.12876	0	0	8	BPI,F2RL1,IL6,MMP8,SYT11,CLEC7A,HAVCR2,NLRP12
GO Biological Processes	GO:0032635	interleukin-6 production	-2.12876	0	0	8	BPI,F2RL1,IL6,MMP8,SYT11,CLEC7A,HAVCR2,NLRP12
GO Biological Processes	GO:0051092	positive regulation of NF-kappaB transcription factor activity	-2.12876	0	0	8	ADAM8,IL6,LTF,S100A8,S100A9,S100A12,CRNN,TRIM15
GO Biological Processes	GO:1901616	organic hydroxy compound catabolic process	-2.12876	0	0	8	CYP7A1,DIO2,MT3,SULT2A1,SULT1B1,MIOX,PDXP,LRTOMT
GO Biological Processes	GO:0042119	neutrophil activation	-2.10479	0	0	27	ADAM8,AZU1,BPI,CDA,ELANE,F2RL1,HK3,LTF,LYZ,MMP8,SERPINB6,PKP1,PRTN3,S100A8,S100A9,S100A12,SLC2A5,TCN1,EPX,VNN1,PGLYRP1,OLFM4,GPR84,PGM2,RETN,MMP25,FLG2
GO Biological Processes	GO:0036230	granulocyte activation	-2.10479	0	0	27	ADAM8,AZU1,BPI,CDA,ELANE,F2RL1,HK3,LTF,LYZ,MMP8,SERPINB6,PKP1,PRTN3,S100A8,S100A9,S100A12,SLC2A5,TCN1,EPX,VNN1,PGLYRP1,OLFM4,GPR84,PGM2,RETN,MMP25,FLG2
GO Biological Processes	GO:0042180	cellular ketone metabolic process	-2.04969	0	0	13	CBR3,CYP7A1,CYP11A1,NQO1,FABP3,HMGCR,PDK4,PPARG,PTGS2,NR1D1,TRIB3,MID1IP1,APOA5
GO Biological Processes	GO:0033002	muscle cell proliferation	-2.04969	0	0	13	ELANE,EPHB1,GLI1,HMGCR,IGF1,IL6,MYB,PPARG,PTGS2,VIPR2,APLN,NOG,MYOCD
GO Biological Processes	GO:0072521	purine-containing compound metabolic process	-2.04076	0	0	23	ACACA,ACSL4,FASN,FBP1,G6PC,GCK,HK3,HMGCR,HMGCS1,HMGCS2,IGF1,MVD,PDK4,PFKFB3,SCD,SLC4A1,SULT2A1,SULT1B1,DDIT4,ELOVL2,ACSS2,GPAM,SLC25A25
GO Biological Processes	GO:0019216	regulation of lipid metabolic process	-2.03381	0	-2.04876	29	ACACA,PLIN2,ADRA2A,ALAS1,CISH,CYP7A1,CYP51A1,FABP3,FASN,NR5A1,HMGCR,HMGCS1,HMGCS2,ME1,MVD,PDK4,RORA,SCD,SQLE,THRSP,ZP3,NR1D2,G0S2,GAL,ABHD5,ANGPTL8,GPAM,TRIB3,APOA5
GO Biological Processes	GO:0006109	regulation of carbohydrate metabolic process	-2.00732	0	0	15	CRY1,FBP1,GCK,HRH1,IGF1,LEPR,PDK4,PFKFB3,PMAIP1,SLC4A1,TFF3,PHLDA2,DDIT4,PPP1R3B,PPP1R3G
GO Biological Processes	GO:0019730	antimicrobial humoral response	-2.00732	0	0	15	AZU1,BPI,DEFB1,ELANE,CXCL2,JCHAIN,LTF,LYZ,PRTN3,S100A8,S100A9,S100A12,CXCL11,PGLYRP1,SPINK5
GO Biological Processes	GO:0043588	skin development	0	-5.59276	0	26	ALOX12B,CDSN,COL1A1,COL1A2,DSG1,INHBA,IVL,KRT3,KRT4,KRT5,KRT13,KRT15,PKP1,CELSR1,FST,SPINK5,KLK14,KLK12,GAL,ATP8A2,ARRDC3,ALOXE3,CNFN,KRT24,KRT77,LIPN
GO Biological Processes	GO:0008544	epidermis development	0	-3.1922	0	26	CDSN,COL17A1,CST6,DSG1,INHBA,IVL,KRT3,KRT4,KRT5,KRT13,KRT15,PKP1,POU3F2,SFRP4,SULT2B1,CELSR1,FST,SPINK5,KLK14,KLK12,GAL,CNFN,KRT24,KRT77,KRTDAP,LIPN
GO Biological Processes	GO:0009913	epidermal cell differentiation	0	-3.03774	0	18	CDSN,DSG1,IVL,KRT3,KRT4,KRT5,KRT13,KRT15,PKP1,SFRP4,SULT2B1,SPINK5,KLK14,KLK12,CNFN,KRT24,KRT77,LIPN
GO Biological Processes	GO:0044057	regulation of system process	0	-2.94179	0	25	ADRA2A,CACNA1S,CRY1,FOXO1,GCH1,HRH1,INHBA,INHBB,KCND3,MAG,NPTX2,PDE4B,PTGS2,SCN2B,SCN4B,SGK1,SLC8A2,APLN,HCN4,TPPP,GAL,PLCE1,RETN,HAMP,TMEM25
GO Biological Processes	GO:0001894	tissue homeostasis	0	-2.89632	0	11	ABCA4,ADAM8,JCHAIN,LTF,LYZ,TFF3,HOMER2,IL20RA,MUC13,RCN3,NANOS1
GO Biological Processes	GO:0048871	multicellular organismal homeostasis	0	-2.50204	0	24	ABCA4,ADAM8,ALOX12B,ARNTL,DIO2,FOXO1,JCHAIN,LTF,LYZ,PTGS2,TFF3,UCP2,CXCR4,APLN,HOMER2,NR1D1,FGF21,IL20RA,MUC13,RCN3,ARRDC3,HAMP,ALOXE3,NANOS1
GO Biological Processes	GO:0008585	female gonad development	0	-2.26445	0	8	AMHR2,NR5A1,INHBA,INHBB,WT1,NRIP1,FST,RETN
GO Biological Processes	GO:0046660	female sex differentiation	0	-2.26445	0	8	AMHR2,NR5A1,INHBA,INHBB,WT1,NRIP1,FST,RETN
GO Biological Processes	GO:0046545	development of primary female sexual characteristics	0	-2.26445	0	8	AMHR2,NR5A1,INHBA,INHBB,WT1,NRIP1,FST,RETN
GO Biological Processes	GO:0071260	cellular response to mechanical stimulus	0	-2.23835	0	5	COL1A1,MAG,PTGS2,WNT11,CRADD
GO Biological Processes	GO:0060986	endocrine hormone secretion	0	-2.00056	0	6	CRY1,INHBA,INHBB,APLN,GAL,RETN
GO Biological Processes	GO:0002429	immune response-activating cell surface receptor signaling pathway	0	-2.00056	0	6	FFAR2,MYH2,PDE4B,CD209,MUC13,GCSAML
GO Biological Processes	GO:0060359	response to ammonium ion	0	-2.00056	0	6	FOSB,HRH1,CXCR4,HOMER2,PPP1R1B,RGS8
GO Biological Processes	GO:0007613	memory	0	-2.00056	0	6	HRH1,PTGS2,SGK1,SLC8A2,PPP1R1B,FOXO6
GO Biological Processes	GO:1903036	positive regulation of response to wounding	0	-2.00056	0	6	ADRA2A,SELP,THBS1,CXCR4,DUOX2,CLEC7A
GO Biological Processes	GO:0090303	positive regulation of wound healing	0	-2.00056	0	6	ADRA2A,SELP,THBS1,CXCR4,DUOX2,CLEC7A
GO Biological Processes	GO:0090407	organophosphate biosynthetic process	0	0	-3.92408	38	ACACA,FABP3,ACSL4,FASN,FBP1,GCH1,GCK,HMGCS1,HMGCS2,IGF1,ITPKA,ME1,MVD,NNMT,PDK4,SCD,SNCA,ZP3,PLCH1,LPIN1,PLA2G2D,ABHD5,PLCE1,DDIT4,ELOVL2,RNLS,ACSS2,AGPAT3,GPAM,PLA2G2F,ETNPPL,PNPLA3,PITPNM3,GPAT3,MFSD2A,IP6K3,LIPH,NMNAT3
GO Biological Processes	GO:0030199	collagen fibril organization	0	0	-3.4706	12	AEBP1,COL1A1,COL1A2,COL11A1,COL12A1,DPT,FMOD,LOX,LOXL2,LUM,DDR2,ADAMTS2
GO Biological Processes	GO:0046165	alcohol biosynthetic process	0	0	-3.38397	22	ACACA,CYP7A1,CYP26A1,CYP51A1,FASN,GCH1,HMGCR,HMGCS1,HMGCS2,ITPKA,MVD,PCK1,SCD,SNCA,SQLE,ACAA2,PLCH1,NPC1L1,PLCE1,GPAM,APOA5,IP6K3
GO Biological Processes	GO:0006790	sulfur compound metabolic process	0	0	-3.15012	23	ACACA,AMD1,CDO1,DPEP1,ACSL4,FASN,FMOD,HMGCS1,HMGCS2,LUM,MVD,OMD,PC,PDK4,SCD,UGDH,SLC19A2,SULT1B1,ELOVL2,ACSS2,GPAM,CHAC1,B3GNT4
GO Biological Processes	GO:1901617	organic hydroxy compound biosynthetic process	0	0	-3.15012	23	ACACA,CYP7A1,CYP8B1,CYP26A1,CYP51A1,FASN,GCH1,HMGCR,HMGCS1,HMGCS2,ITPKA,MVD,PCK1,SCD,SNCA,SQLE,ACAA2,PLCH1,NPC1L1,PLCE1,GPAM,APOA5,IP6K3
GO Biological Processes	GO:0045017	glycerolipid biosynthetic process	0	0	-2.95833	18	FABP3,ACSL4,PCK1,THRSP,ZP3,LPIN1,PLA2G2D,ABHD5,PLCE1,AGPAT3,GPAM,PLA2G2F,ETNPPL,PNPLA3,PITPNM3,GPAT3,MFSD2A,LIPH
GO Biological Processes	GO:0008610	lipid biosynthetic process	0	0	-2.80378	43	ACACA,ALOX5,CYP1A2,CYP7A1,CYP8B1,CYP26A1,CYP51A1,FABP3,ACSL4,FASN,NR5A1,HMGCR,HMGCS1,HMGCS2,HSD11B2,MVD,PCK1,PDK4,ABCD3,SCD,SQLE,THRSP,ZP3,ACAA2,LPIN1,PLA2G2D,NPC1L1,ABHD5,PLCE1,ELOVL2,ACSS2,AGPAT3,GPAM,TRIB3,PLA2G2F,ETNPPL,PNPLA3,PITPNM3,GPAT3,MFSD2A,APOA5,LIPH,CERS6
GO Biological Processes	GO:0044272	sulfur compound biosynthetic process	0	0	-2.77693	15	ACACA,AMD1,CDO1,ACSL4,FASN,FMOD,LUM,OMD,PDK4,SCD,UGDH,ELOVL2,ACSS2,CHAC1,B3GNT4
GO Biological Processes	GO:0006650	glycerophospholipid metabolic process	0	0	-2.49981	18	CISH,FABP3,ZP3,LPIN1,PLA2G2D,ABHD5,GPCPD1,AGPAT3,GPAM,PLA2G2F,ETNPPL,PNPLA3,PITPNM3,GPAT3,MFSD2A,APOA5,IP6K3,LIPH
GO Biological Processes	GO:0006066	alcohol metabolic process	0	0	-2.39852	28	ACACA,CYP1A2,CYP7A1,CYP26A1,CYP51A1,FASN,GCH1,HMGCR,HMGCS1,HMGCS2,IGF1,ITPKA,MVD,PCK1,SCD,SNCA,SQLE,NR0B2,ACAA2,DHRS4,PLCH1,SULT1B1,NPC1L1,PLCE1,ACSS2,GPAM,APOA5,IP6K3
GO Biological Processes	GO:0006644	phospholipid metabolic process	0	0	-2.35553	21	CISH,FABP3,HMGCS1,HMGCS2,MVD,ZP3,LPIN1,PLA2G2D,ABHD5,GPCPD1,AGPAT3,GPAM,PLA2G2F,ETNPPL,PNPLA3,PITPNM3,GPAT3,MFSD2A,APOA5,IP6K3,LIPH
GO Biological Processes	GO:1901137	carbohydrate derivative biosynthetic process	0	0	-2.33512	26	ACACA,AMD1,EXTL2,ACSL4,FASN,FBP1,FMOD,GCK,IGF1,LUM,MVD,OMD,PDK4,PMM1,SCD,SLC2A4,UGDH,HS3ST2,GALNT5,DDIT4,ELOVL2,ACSS2,MUC13,B3GNT4,SLC51B,GXYLT2
GO Biological Processes	GO:0046460	neutral lipid biosynthetic process	0	0	-2.30599	8	ACSL4,PCK1,THRSP,LPIN1,PLCE1,GPAM,PNPLA3,GPAT3
GO Biological Processes	GO:0046463	acylglycerol biosynthetic process	0	0	-2.30599	8	ACSL4,PCK1,THRSP,LPIN1,PLCE1,GPAM,PNPLA3,GPAT3
GO Biological Processes	GO:0008654	phospholipid biosynthetic process	0	0	-2.28827	17	FABP3,HMGCS1,HMGCS2,MVD,ZP3,LPIN1,PLA2G2D,ABHD5,AGPAT3,GPAM,PLA2G2F,ETNPPL,PNPLA3,PITPNM3,GPAT3,MFSD2A,LIPH
GO Biological Processes	GO:0016126	sterol biosynthetic process	0	0	-2.27777	15	ACACA,CYP7A1,CYP26A1,CYP51A1,FASN,HMGCR,HMGCS1,HMGCS2,MVD,SCD,SQLE,ACAA2,NPC1L1,GPAM,APOA5
GO Biological Processes	GO:1902653	secondary alcohol biosynthetic process	0	0	-2.27777	15	ACACA,CYP7A1,CYP26A1,CYP51A1,FASN,HMGCR,HMGCS1,HMGCS2,MVD,SCD,SQLE,ACAA2,NPC1L1,GPAM,APOA5
GO Biological Processes	GO:0030073	insulin secretion	0	0	-2.27777	15	ADRA2A,DPP4,EPHA5,ACSL4,GCK,HMGCR,PDX1,NNAT,STX1A,ABCC8,VSNL1,NR0B2,CPLX1,GAL,SLC9B2
GO Biological Processes	GO:0046474	glycerophospholipid biosynthetic process	0	0	-2.05911	14	FABP3,ZP3,LPIN1,PLA2G2D,ABHD5,AGPAT3,GPAM,PLA2G2F,ETNPPL,PNPLA3,PITPNM3,GPAT3,MFSD2A,LIPH
GO Biological Processes	GO:0006695	cholesterol biosynthetic process	0	0	-2.05911	14	ACACA,CYP7A1,CYP51A1,FASN,HMGCR,HMGCS1,HMGCS2,MVD,SCD,SQLE,ACAA2,NPC1L1,GPAM,APOA5
GO Biological Processes	GO:0030900	forebrain development	0	0	-2.05911	14	ASCL1,EPHA5,INHBA,POU3F2,BTG2,CDK5R2,NOG,DKK1,TSKU,CDON,MFSD2A,EFHC1,RTN4RL1,GDF7
GO Biological Processes	GO:0019432	triglyceride biosynthetic process	0	0	-2.01606	7	ACSL4,PCK1,THRSP,LPIN1,GPAM,PNPLA3,GPAT3
GO Biological Processes	GO:0071616	acyl-CoA biosynthetic process	0	0	-2.01606	7	ACACA,ACSL4,FASN,PDK4,SCD,ELOVL2,ACSS2
GO Biological Processes	GO:0035384	thioester biosynthetic process	0	0	-2.01606	7	ACACA,ACSL4,FASN,PDK4,SCD,ELOVL2,ACSS2
GO Biological Processes	GO:0034033	purine nucleoside bisphosphate biosynthetic process	0	0	-2.01606	7	ACACA,ACSL4,FASN,PDK4,SCD,ELOVL2,ACSS2
GO Biological Processes	GO:0034030	ribonucleoside bisphosphate biosynthetic process	0	0	-2.01606	7	ACACA,ACSL4,FASN,PDK4,SCD,ELOVL2,ACSS2
GO Biological Processes	GO:0006084	acetyl-CoA metabolic process	0	0	-2.01606	7	ACACA,FASN,HMGCS1,HMGCS2,MVD,PDK4,ACSS2
GO Biological Processes	GO:0033866	nucleoside bisphosphate biosynthetic process	0	0	-2.01606	7	ACACA,ACSL4,FASN,PDK4,SCD,ELOVL2,ACSS2
GO Cellular Components	GO:0045111	intermediate filament cytoskeleton	-2.38715	0	0	12	KRT3,KRT5,KRT13,KRT15,NEFH,PKP1,S100A8,SLC1A4,DLGAP2,KRT24,KRT78,KRT77
GO Cellular Components	GO:0005882	intermediate filament	-2.15002	-2.19635	0	9	KRT3,KRT4,KRT5,KRT13,KRT15,PKP1,DLGAP2,KRT24,KRT77
GO Cellular Components	GO:0101002	ficolin-1-rich granule	0	-3.2108	0	9	ADAM8,ALOX5,CDA,DSG1,HK3,HSPA8,SERPINB6,PKP1,ADGRE3
GO Cellular Components	GO:0101003	ficolin-1-rich granule membrane	0	-2.23835	0	5	ADAM8,DSG1,SERPINB6,PKP1,ADGRE3
GO Molecular Functions	GO:0005126	cytokine receptor binding	-2.62687	0	0	13	CTF1,DEFB1,CXCL2,IL6,LIF,CCL11,CCL17,CXCL11,XCL1,CCRL2,TNFSF15,CCL26,IL23R
GO Molecular Functions	GO:0050840	extracellular matrix binding	0	-2.23835	0	5	COL11A1,CCN1,SPARC,THBS1,LYPD5
GO Molecular Functions	GO:0008324	cation transmembrane transporter activity	0	0	-2.46404	30	ATP2B3,CHRNA3,GPM6A,GRIA2,KCNJ16,SCN2B,SCN4B,SLC1A4,SLC3A2,SLC6A11,SLC7A1,SLC8A2,SLC22A2,ABCC8,CACNA1I,SLC28A1,HCN4,KCNH3,KCNK13,TMEM38A,SLC38A1,SLC22A16,GRIN3A,SLC9B2,CALHM5,MCOLN2,SLC25A45,SLC25A47,SLC13A5,KCNT2
GO Molecular Functions	GO:0015081	sodium ion transmembrane transporter activity	0	0	-2.37369	11	SCN2B,SCN4B,SLC3A2,SLC6A11,SLC8A2,CACNA1I,SLC28A1,HCN4,SLC38A1,SLC9B2,SLC13A5
GO Molecular Functions	GO:0030020	extracellular matrix structural constituent conferring tensile strength	0	0	-2.11736	10	COL1A1,COL1A2,COL6A2,COL6A3,COL8A1,COL10A1,COL11A1,COL12A1,COL6A6,COL6A5
GO Molecular Functions	GO:0046873	metal ion transmembrane transporter activity	0	0	-2.03595	21	ATP2B3,GPM6A,KCNJ16,SCN2B,SCN4B,SLC3A2,SLC6A11,SLC8A2,ABCC8,CACNA1I,SLC28A1,HCN4,KCNH3,KCNK13,TMEM38A,SLC38A1,GRIN3A,SLC9B2,MCOLN2,SLC13A5,KCNT2
GO Molecular Functions	GO:0017016	Ras GTPase binding	0	0	-2.01606	7	ADPRH,ITPKA,MCF2,FARP2,NPC1L1,PLCE1,EPS8L1
GO Molecular Functions	GO:0019199	transmembrane receptor protein kinase activity	0	0	-2.01606	7	AMHR2,EPHA5,EPHB1,EFEMP1,INSRR,DDR2,ROS1
GO Molecular Functions	GO:0099094	ligand-gated cation channel activity	0	0	-2.01606	7	CHRNA3,GRIA2,KCNJ16,ABCC8,HCN4,GRIN3A,MCOLN2
KEGG Pathway	hsa04152	AMPK signaling pathway	-2.48529	0	0	15	ACACA,ADRA1A,FASN,FBP1,G6PC,GYS2,HMGCR,IGF1,LEPR,PCK1,PFKFB3,PPARG,PPP2R2C,SCD,SLC2A4
KEGG Pathway	hsa04974	Protein digestion and absorption	0	0	-2.89511	13	COL1A1,COL1A2,COL6A2,COL6A3,COL10A1,COL11A1,COL12A1,DPP4,MME,SLC3A2,SLC8A2,COL6A6,COL6A5

## Sheet: Spleen
Category	Term ID	Description	log10 P_Healthy vs. FMT	log10 P_Healthy vs. diarrhea	log10 P_FMT vs. diarrhea	Count	Genes
GO Biological Processes	GO:0002576	platelet degranulation	-3.95757	0	0	9	AHSG,ALB,FGB,FGG,HRG,KNG1,PLG,SPP2,TF
GO Biological Processes	GO:0072376	protein activation cascade	-3.00085	0	0	8	SERPINC1,C8A,CRP,F9,FGB,FGG,KLKB1,KNG1
GO Biological Processes	GO:0002526	acute inflammatory response	-2.67253	0	0	8	AHSG,SERPINC1,C8A,CRP,KLKB1,S100A8,VNN1,CREB3L3
GO Biological Processes	GO:0007599	hemostasis	-2.54234	0	0	11	SERPINC1,F9,FGB,FGG,HRG,KLKB1,KNG1,SERPINA5,PLG,CLEC1B,TREML1
GO Biological Processes	GO:0050817	coagulation	-2.54234	0	0	11	SERPINC1,F9,FGB,FGG,HRG,KLKB1,KNG1,SERPINA5,PLG,CLEC1B,TREML1
GO Biological Processes	GO:0007596	blood coagulation	-2.54234	0	0	11	SERPINC1,F9,FGB,FGG,HRG,KLKB1,KNG1,SERPINA5,PLG,CLEC1B,TREML1
GO Biological Processes	GO:1900046	regulation of hemostasis	-2.48921	0	0	7	SERPINC1,FGB,FGG,HRG,KLKB1,KNG1,PLG
GO Biological Processes	GO:0030193	regulation of blood coagulation	-2.48921	0	0	7	SERPINC1,FGB,FGG,HRG,KLKB1,KNG1,PLG
GO Biological Processes	GO:0043687	post-translational protein modification	-2.48921	0	0	7	AHSG,ALB,SERPINC1,FGG,KNG1,SPP2,TF
GO Biological Processes	GO:0050818	regulation of coagulation	-2.48921	0	0	7	SERPINC1,FGB,FGG,HRG,KLKB1,KNG1,PLG
GO Biological Processes	GO:1903035	negative regulation of response to wounding	-2.31379	0	0	6	FGB,FGG,HRG,KLKB1,KNG1,PLG
GO Biological Processes	GO:1900047	negative regulation of hemostasis	-2.31379	0	0	6	FGB,FGG,HRG,KLKB1,KNG1,PLG
GO Biological Processes	GO:0072378	blood coagulation, fibrin clot formation	-2.31379	0	0	6	SERPINC1,F9,FGB,FGG,KLKB1,KNG1
GO Biological Processes	GO:0061045	negative regulation of wound healing	-2.31379	0	0	6	FGB,FGG,HRG,KLKB1,KNG1,PLG
GO Biological Processes	GO:0050819	negative regulation of coagulation	-2.31379	0	0	6	FGB,FGG,HRG,KLKB1,KNG1,PLG
GO Biological Processes	GO:0030195	negative regulation of blood coagulation	-2.31379	0	0	6	FGB,FGG,HRG,KLKB1,KNG1,PLG
GO Biological Processes	GO:0050878	regulation of body fluid levels	-2.2015	0	0	12	SERPINC1,CDO1,F9,FGB,FGG,HRG,KLKB1,KNG1,SERPINA5,PLG,CLEC1B,TREML1
GO Biological Processes	GO:1903034	regulation of response to wounding	-2.19497	0	0	7	SERPINC1,FGB,FGG,HRG,KLKB1,KNG1,PLG
GO Biological Processes	GO:0061041	regulation of wound healing	-2.19497	0	0	7	SERPINC1,FGB,FGG,HRG,KLKB1,KNG1,PLG
GO Biological Processes	GO:0042730	fibrinolysis	-2.15173	0	0	5	FGB,FGG,HRG,KLKB1,PLG
GO Biological Processes	GO:0042060	wound healing	-2.04572	0	0	12	SERPINC1,F9,FGB,FGG,HRG,KLKB1,KNG1,SERPINA5,PLG,S100A8,CLEC1B,TREML1
GO Biological Processes	GO:0031638	zymogen activation	-2.01787	0	0	4	F9,FGB,FGG,KLKB1
GO Biological Processes	GO:0010810	regulation of cell-substrate adhesion	-2.01787	0	0	4	FGB,FGG,HRG,PLG
GO Biological Processes	GO:0097193	intrinsic apoptotic signaling pathway	-2.01787	0	0	4	PDX1,S100A8,SFRP2,VNN1
GO Biological Processes	GO:2001242	regulation of intrinsic apoptotic signaling pathway	-2.01787	0	0	4	PDX1,S100A8,SFRP2,VNN1
GO Biological Processes	GO:0033013	tetrapyrrole metabolic process	-2.01787	0	0	4	AMBP,HPX,SPTA1,TCN1
GO Biological Processes	GO:0051346	negative regulation of hydrolase activity	0	-2.1503	0	26	AHSG,AMBP,APOC3,SERPINC1,SERPINA6,DPEP1,FABP1,HRG,ITIH1,ITIH2,KNG1,LGALS3,LTF,MT3,SERPINA5,SERPINA1,SERPINB6,SFRP2,SPP2,VIL1,FETUB,SPINK4,ANGPTL3,PPP1R14C,PLIN5,TMEM225B
GO Biological Processes	GO:0048872	homeostasis of number of cells	0	0	-3.08226	10	EPB42,CCN3,RHAG,SLC4A1,SPTA1,TAL1,TRIM10,KLF1,TRIM58,SOX6
GO Biological Processes	GO:0034101	erythrocyte homeostasis	0	0	-2.36432	8	EPB42,RHAG,SLC4A1,TAL1,TRIM10,KLF1,TRIM58,SOX6
GO Biological Processes	GO:0030218	erythrocyte differentiation	0	0	-2.36432	8	EPB42,RHAG,SLC4A1,TAL1,TRIM10,KLF1,TRIM58,SOX6
GO Biological Processes	GO:0002262	myeloid cell homeostasis	0	0	-2.36432	8	EPB42,RHAG,SLC4A1,TAL1,TRIM10,KLF1,TRIM58,SOX6
GO Biological Processes	GO:0071229	cellular response to acid chemical	0	0	-2.33497	6	APOB,CPS1,CPT1A,BRINP1,PDK4,NR1H4
GO Biological Processes	GO:0010639	negative regulation of organelle organization	0	0	-2.33497	6	ADD2,SPTA1,SPTB,VIL1,TEX14,CRACD
GO Cellular Components	GO:0072562	blood microparticle	-5.93279	0	0	14	AFM,AHSG,ALB,AMBP,SERPINC1,C8A,FGB,FGG,GC,HPX,HRG,KNG1,PLG,TF
GO Cellular Components	GO:0031091	platelet alpha granule	-4.47276	0	0	9	AHSG,ALB,FGB,FGG,HRG,KNG1,SERPINA5,PLG,TREML1
GO Cellular Components	GO:0062023	collagen-containing extracellular matrix	-3.59281	0	0	16	AHSG,AMBP,SERPINC1,F9,FGB,FGG,HPX,HRG,KNG1,SERPINA5,PLG,S100A8,SFRP2,SPP2,MATN4,SNORC
GO Cellular Components	GO:0031093	platelet alpha granule lumen	-3.27911	0	0	7	AHSG,ALB,FGB,FGG,HRG,KNG1,PLG
GO Cellular Components	GO:0031012	extracellular matrix	-3.05954	0	0	17	AHSG,AMBP,SERPINC1,DMBT1,F9,FGB,FGG,HPX,HRG,KNG1,SERPINA5,PLG,S100A8,SFRP2,SPP2,MATN4,SNORC
GO Cellular Components	GO:0060205	cytoplasmic vesicle lumen	-2.28945	0	0	14	AHSG,ALB,FGB,FGG,HPX,HRG,KNG1,PLG,S100A8,SPP2,TCN1,TF,TTR,EPX
GO Cellular Components	GO:0031983	vesicle lumen	-2.28945	0	0	14	AHSG,ALB,FGB,FGG,HPX,HRG,KNG1,PLG,S100A8,SPP2,TCN1,TF,TTR,EPX
GO Cellular Components	GO:0005788	endoplasmic reticulum lumen	-2.14669	-2.11276	0	8	AHSG,ALB,SERPINC1,F9,FGG,KNG1,SPP2,TF
GO Cellular Components	GO:0034774	secretory granule lumen	-2.09366	0	0	13	AHSG,ALB,FGB,FGG,HRG,KNG1,PLG,S100A8,SPP2,TCN1,TF,TTR,EPX
GO Cellular Components	GO:0045177	apical part of cell	0	-2.14136	0	21	CA2,S100G,DPEP1,ENPEP,FABP1,LRP2,MYO1A,MYO7B,SI,SLC2A5,SLC10A2,TF,ABCB11,USH1C,NPC1L1,MUC13,RAB17,AMN,SLC5A12,SLC5A8,SLC6A19
GO Molecular Functions	GO:0005506	iron ion binding	-2.00078	0	0	6	ALOX15B,AOX1,CDO1,CYP2E1,PAH,TF
GO Molecular Functions	GO:0008237	metallopeptidase activity	0	0	-2.36432	8	CLCA1,CPA1,DPEP1,ENPEP,KEL,MEP1A,MMP8,CPA5
GO Molecular Functions	GO:0008233	peptidase activity	0	0	-2.10272	15	AZU1,CLCA1,CPA1,CPS1,DPEP1,ELANE,ENPEP,F7,IHH,KEL,MEP1A,MMP8,PRTN3,CPA5,UNC5CL
KEGG Pathway	hsa04610	Complement and coagulation cascades	-3.17235	0	0	9	SERPINC1,C8A,F9,FGB,FGG,KLKB1,KNG1,SERPINA5,PLG
KEGG Pathway	hsa04918	Thyroid hormone synthesis	-2.15173	0	0	5	ALB,ASGR1,GPX2,TTR,CREB3L3

## Sheet: Jejunum
Category	Term ID	Description	log10 P_Healthy vs. FMT	log10 P_Healthy vs. diarrhea	log10 P_FMT vs. diarrhea	Count	Genes
GO Biological Processes	GO:0050853	B cell receptor signaling pathway	-4.10151	0	-2.20979	10	BLK,CD19,MS4A1,CD22,CD79B,MNDA,PAX5,KLHL6,FCRL3,GCSAM
GO Biological Processes	GO:0050851	antigen receptor-mediated signaling pathway	-3.62595	0	0	11	ADA,BLK,CD19,MS4A1,CD22,CD79B,MNDA,PAX5,KLHL6,FCRL3,GCSAM
GO Biological Processes	GO:0019217	regulation of fatty acid metabolic process	-3.27288	0	0	8	APOA4,APOC3,CNR1,FABP1,PPARG,TRIB3,DGAT2,ERFE
GO Biological Processes	GO:0010565	regulation of cellular ketone metabolic process	-3.24647	0	0	10	APOA4,APOC3,CNR1,NQO1,FABP1,PPARG,SLC7A11,TRIB3,DGAT2,ERFE
GO Biological Processes	GO:0042113	B cell activation	-3.17196	0	-2.48134	13	ADA,CXCR5,CD19,MS4A1,CD22,CD79B,CCR6,CR2,MNDA,AICDA,FCRL1,FCRL3,TNFRSF13C
GO Biological Processes	GO:0042180	cellular ketone metabolic process	-3.00018	0	0	11	APOA4,APOC3,CNR1,CYP11A1,NQO1,FABP1,PPARG,SLC7A11,TRIB3,DGAT2,ERFE
GO Biological Processes	GO:0002460	adaptive immune response based on somatic recombination of immune receptors built from immunoglobuli	-2.732	0	0	13	ADA,C8A,CD19,CCR6,CR2,FCER2,LTA,ZP3,AICDA,BACH2,KLHL6,TNFRSF13C,CLEC4G
GO Biological Processes	GO:0046651	lymphocyte proliferation	-2.65419	0	0	14	ADA,CD19,MS4A1,CD22,CR2,MNDA,PNP,TAC1,ZP3,PLA2G2D,PLA2G2F,FCRL3,TNFRSF13C,CLEC4G
GO Biological Processes	GO:0002521	leukocyte differentiation	-2.55709	0	0	16	ADA,CA2,CD19,MS4A1,CD79B,CEBPE,CCR6,CR2,LTF,PNP,PPARG,TNFSF11,VNN1,PLA2G2D,AICDA,FCRL3
GO Biological Processes	GO:0002673	regulation of acute inflammatory response	-2.51768	0	0	11	C8A,CD19,CNR1,CPB2,CR2,F12,KLKB1,PPARG,TAC1,ZP3,TNFSF11
GO Biological Processes	GO:0042100	B cell proliferation	-2.50095	0	0	8	ADA,CD19,MS4A1,CD22,CR2,MNDA,FCRL3,TNFRSF13C
GO Biological Processes	GO:0046649	lymphocyte activation	-2.48382	0	0	22	ADA,CXCR5,CD19,MS4A1,CD22,CD79B,CCR6,CR2,MNDA,PNP,TAC1,ZP3,TNFSF11,VNN1,PLA2G2D,AICDA,PLA2G2F,ULBP1,FCRL1,FCRL3,TNFRSF13C,CLEC4G
GO Biological Processes	GO:0050855	regulation of B cell receptor signaling pathway	-2.44846	0	0	6	BLK,CD19,CD22,PAX5,FCRL3,GCSAM
GO Biological Processes	GO:0062014	negative regulation of small molecule metabolic process	-2.44846	0	0	6	APOC3,CDA,CNR1,TRIB3,DGAT2,ERFE
GO Biological Processes	GO:0002429	immune response-activating cell surface receptor signaling pathway	-2.42653	0	-2.48134	15	BLK,CD19,MS4A1,CD22,CD79B,CCR7,CR2,MNDA,MUC6,MYH2,PAX5,KLHL6,FCRL3,MUC15,GCSAM
GO Biological Processes	GO:0002768	immune response-regulating cell surface receptor signaling pathway	-2.42653	0	-2.48134	15	BLK,CD19,MS4A1,CD22,CD79B,CCR7,CR2,MNDA,MUC6,MYH2,PAX5,KLHL6,FCRL3,MUC15,GCSAM
GO Biological Processes	GO:0032943	mononuclear cell proliferation	-2.31983	0	0	14	ADA,CD19,MS4A1,CD22,CR2,MNDA,PNP,TAC1,ZP3,PLA2G2D,PLA2G2F,FCRL3,TNFRSF13C,CLEC4G
GO Biological Processes	GO:0006979	response to oxidative stress	-2.26945	0	0	16	ADA,APOA4,AREG,ABCC2,NQO1,FABP1,GPX2,PRKN,PENK,UCP3,EPX,STC2,VNN1,SLC7A11,NOX1,SRXN1
GO Biological Processes	GO:0002449	lymphocyte mediated immunity	-2.20193	0	0	10	C8A,CD19,CCR6,CR2,FCER2,LTA,ZP3,AICDA,ULBP1,CLEC4G
GO Biological Processes	GO:0034599	cellular response to oxidative stress	-2.20193	0	0	10	APOA4,NQO1,FABP1,GPX2,PRKN,PENK,VNN1,SLC7A11,NOX1,SRXN1
GO Biological Processes	GO:0071216	cellular response to biotic stimulus	-2.20193	0	0	10	CEBPE,ABCC2,CXCL2,IL1A,LBP,LTF,CXCL9,AICDA,IGFBPL1,ACOD1
GO Biological Processes	GO:0050854	regulation of antigen receptor-mediated signaling pathway	-2.13639	0	0	7	ADA,BLK,CD19,CD22,PAX5,FCRL3,GCSAM
GO Biological Processes	GO:0030183	B cell differentiation	-2.13639	0	0	7	ADA,CD19,MS4A1,CD79B,CR2,AICDA,FCRL3
GO Biological Processes	GO:0030098	lymphocyte differentiation	-2.12945	0	0	11	ADA,CD19,MS4A1,CD79B,CCR6,CR2,PNP,VNN1,PLA2G2D,AICDA,FCRL3
GO Biological Processes	GO:0006968	cellular defense response	-2.03782	0	0	5	CCR3,CCR6,LBP,CXCL9,MNDA
GO Biological Processes	GO:0009119	ribonucleoside metabolic process	-2.03782	0	0	5	ADA,APOBEC1,CDA,PNP,AICDA
GO Biological Processes	GO:0042454	ribonucleoside catabolic process	-2.03782	0	0	5	ADA,APOBEC1,CDA,PNP,AICDA
GO Biological Processes	GO:1901264	carbohydrate derivative transport	-2.03782	0	0	5	ADA,G6PC,LBP,AGR2,SLC28A3
GO Biological Processes	GO:0035094	response to nicotine	-2.03782	0	0	5	CNR1,PDX1,PENK,TH,SLC7A11
GO Biological Processes	GO:0055081	anion homeostasis	-2.03782	0	0	5	CA12,ABCC2,SLC34A2,SLC7A11,DGAT2
GO Biological Processes	GO:0070661	leukocyte proliferation	-2.01959	0	0	15	ADA,CD19,MS4A1,CD22,CR2,MNDA,PNP,TAC1,ZP3,TNFSF11,PLA2G2D,PLA2G2F,FCRL3,TNFRSF13C,CLEC4G
GO Biological Processes	GO:0010769	regulation of cell morphogenesis involved in differentiation	0	-2.62997	0	12	FGB,FGG,KEL,TACSTD2,MAG,MPL,MT3,NRCAM,NTRK2,FSTL4,CUX2,LINGO1
GO Biological Processes	GO:0002576	platelet degranulation	0	-2.29377	0	13	AHSG,ALB,EGF,F5,FGB,FGG,HRG,ITIH3,ITIH4,KNG1,PLG,SPP2,TF
GO Biological Processes	GO:0015701	bicarbonate transport	0	-2.11353	0	10	CA1,CA2,CA3,CA7,CA9,SLC26A3,HBB,SLC4A5,SLC26A7,CA13
GO Biological Processes	GO:0042133	neurotransmitter metabolic process	0	-2.0591	0	12	BHMT,NQO1,SARDH,HBB,IFNG,PAH,PTX3,TH,TRH,UPB1,AGXT2,RNF180
GO Biological Processes	GO:0022604	regulation of cell morphogenesis	0	-2.05589	0	14	FGB,FGG,HPN,KEL,TACSTD2,MAG,MPL,MT3,NRCAM,NTRK2,FSTL4,CUX2,PALMD,LINGO1
GO Biological Processes	GO:0050770	regulation of axonogenesis	0	-2.01217	0	7	KEL,MAG,MT3,NRCAM,NTRK2,FSTL4,LINGO1
GO Biological Processes	GO:0002440	production of molecular mediator of immune response	0	0	-2.08532	13	APOA2,BST2,CD22,CCR6,HPX,MIF,PGC,POU2F2,RBP4,VPREB1,SPINK5,AICDA,FCRL3
GO Cellular Components	GO:0031983	vesicle lumen	0	-2.57782	0	29	ADA,AHSG,ALB,CDA,CHI3L1,EGF,F5,FGB,FGG,HBB,HPX,HRG,ITIH3,ITIH4,KNG1,MIF,PLG,PTX3,S100A8,S100A9,S100A12,SPP2,TCN1,TF,TTR,EPX,PLAC8,GHRL,SCGB3A2
GO Cellular Components	GO:0060205	cytoplasmic vesicle lumen	0	-2.57782	0	29	ADA,AHSG,ALB,CDA,CHI3L1,EGF,F5,FGB,FGG,HBB,HPX,HRG,ITIH3,ITIH4,KNG1,MIF,PLG,PTX3,S100A8,S100A9,S100A12,SPP2,TCN1,TF,TTR,EPX,PLAC8,GHRL,SCGB3A2
GO Cellular Components	GO:0072562	blood microparticle	0	-2.49881	0	18	ACTA1,ACTC1,AHSG,ALB,AMBP,APOA4,C8A,CPN2,FGB,FGG,GC,HBB,HPX,HRG,ITIH4,KNG1,PLG,TF
GO Cellular Components	GO:0034774	secretory granule lumen	0	-2.45769	0	25	AHSG,ALB,CDA,CHI3L1,EGF,F5,FGB,FGG,HRG,ITIH3,ITIH4,KNG1,MIF,PLG,PTX3,S100A8,S100A9,S100A12,SPP2,TCN1,TF,TTR,EPX,PLAC8,GHRL
GO Cellular Components	GO:0031093	platelet alpha granule lumen	0	0	-2.43319	11	A1BG,AHSG,ALB,EGF,F5,FGB,FGG,HRG,KNG1,SERPINA1,PLG
GO Molecular Functions	GO:0008233	peptidase activity	-2.03713	0	0	20	CAPN6,CPB2,DPP6,F12,KLKB1,LTF,MMP7,MMP12,PROC,TMPRSS15,XPNPEP2,USP2,ADAMDEC1,ADAM22,PAPPA2,PRSS27,PAPLN,USP51,HTRA4,KY

## Sheet: Colon
Category	Term ID	Description	log10 P_Healthy vs. FMT	log10 P_Healthy vs. diarrhea	log10 P_FMT vs. diarrhea	Count	Genes
GO Biological Processes	GO:1902105	regulation of leukocyte differentiation	-2.41479	0	0	7	CA2,INHBA,LTF,ADIPOQ,SPINK5,TREM2,SIGLEC15
GO Biological Processes	GO:1903532	positive regulation of secretion by cell	-2.09811	0	0	10	ANG,BLK,INHBA,MIF,NKX3-1,RBP4,ZP3,TREM2,IL26,UCN3
GO Biological Processes	GO:0001101	response to acid chemical	-2.09811	0	0	10	ASNS,CDO1,FABP3,P2RY4,PDK4,RBP4,SCD,WNT2,ADIPOQ,SLC26A5
GO Biological Processes	GO:0002761	regulation of myeloid leukocyte differentiation	-2.06471	0	0	6	CA2,INHBA,LTF,ADIPOQ,TREM2,SIGLEC15
GO Biological Processes	GO:0051222	positive regulation of protein transport	-2.02975	0	0	8	ANG,BLK,MIF,RBP4,TREM2,IL26,CEMIP,UCN3
GO Biological Processes	GO:0098542	defense response to other organism	0	-5.05335	0	19	CEBPE,DEFB1,GBP2,IFIT2,LPO,LTF,OAS2,PLA2G2A,PPBP,S100A8,S100A9,S100A12,SFTPD,EPX,OASL,ISG15,GNLY,SPINK5,RSAD2
GO Biological Processes	GO:0042742	defense response to bacterium	0	-3.72573	0	15	CEBPE,DEFB1,GBP2,LPO,LTF,PLA2G2A,PPBP,S100A8,S100A9,S100A12,SFTPD,EPX,ISG15,GNLY,SPINK5
GO Biological Processes	GO:0019730	antimicrobial humoral response	0	-3.40889	0	12	DEFB1,LTF,PLA2G2A,PPBP,S100A8,S100A9,S100A12,CXCL11,SFTPD,GNLY,SPINK5,BPIFB2
GO Biological Processes	GO:0061844	antimicrobial humoral immune response mediated by antimicrobial peptide	0	-2.84163	0	8	DEFB1,LTF,PPBP,S100A9,S100A12,CXCL11,GNLY,SPINK5
GO Biological Processes	GO:0097529	myeloid leukocyte migration	0	-2.74367	0	10	MIF,PPBP,S100A8,S100A9,S100A12,CXCL11,SFTPD,EPX,CCL26,MMP28
GO Biological Processes	GO:0097530	granulocyte migration	0	-2.48019	0	7	PPBP,S100A8,S100A9,S100A12,CXCL11,EPX,CCL26
GO Biological Processes	GO:0030593	neutrophil chemotaxis	0	-2.12056	0	6	PPBP,S100A8,S100A9,S100A12,CXCL11,CCL26
GO Biological Processes	GO:0071621	granulocyte chemotaxis	0	-2.12056	0	6	PPBP,S100A8,S100A9,S100A12,CXCL11,CCL26
GO Biological Processes	GO:1990266	neutrophil migration	0	-2.12056	0	6	PPBP,S100A8,S100A9,S100A12,CXCL11,CCL26
GO Biological Processes	GO:0060337	type I interferon signaling pathway	0	-2.12056	0	6	GBP2,IFIT2,OAS2,OASL,ISG15,RSAD2
GO Biological Processes	GO:0071357	cellular response to type I interferon	0	-2.12056	0	6	GBP2,IFIT2,OAS2,OASL,ISG15,RSAD2
GO Biological Processes	GO:0034340	response to type I interferon	0	-2.12056	0	6	GBP2,IFIT2,OAS2,OASL,ISG15,RSAD2
GO Biological Processes	GO:0072330	monocarboxylic acid biosynthetic process	0	0	-2.52464	12	ALDOB,ALOX12B,APOC3,ASNS,CBR1,CYP1A1,HK2,PDK4,SCD,ADIPOQ,TRIB3,ALOXE3
GO Biological Processes	GO:0001568	blood vessel development	0	0	-2.27091	11	CCR3,HK2,NKX3-1,PRRX1,WNT2,WT1,XDH,FGFBP1,SPINK5,ANGPTL4,GHRL
GO Biological Processes	GO:1901342	regulation of vasculature development	0	0	-2.21858	8	CCR3,HK2,WT1,XDH,FGFBP1,SPINK5,ANGPTL4,GHRL
GO Biological Processes	GO:0033500	carbohydrate homeostasis	0	0	-2.21858	8	DBH,G6PC,HK2,PCK1,PDK4,RBP4,ADIPOQ,GHRL
GO Biological Processes	GO:0006006	glucose metabolic process	0	0	-2.21858	8	ALDOB,G6PC,HK2,PCK1,PDK4,RBP4,ADIPOQ,GHRL
GO Biological Processes	GO:0042593	glucose homeostasis	0	0	-2.21858	8	DBH,G6PC,HK2,PCK1,PDK4,RBP4,ADIPOQ,GHRL
GO Biological Processes	GO:0032787	monocarboxylic acid metabolic process	0	0	-2.16789	17	ALDOB,ALOX12B,APOC3,ASNS,CBR1,CYP1A1,GSTA1,HK2,ME1,PCK1,PDK4,SCD,ADIPOQ,PLA2G3,TRIB3,ALOXE3,PLA2G4D
GO Biological Processes	GO:0046394	carboxylic acid biosynthetic process	0	0	-2.16227	15	ALDOB,ALOX12B,APOC3,ASNS,CBR1,CDO1,CYP1A1,HK2,PDK4,SCD,ADIPOQ,PSAT1,CEMIP,TRIB3,ALOXE3
GO Biological Processes	GO:0016053	organic acid biosynthetic process	0	0	-2.16227	15	ALDOB,ALOX12B,APOC3,ASNS,CBR1,CDO1,CYP1A1,HK2,PDK4,SCD,ADIPOQ,PSAT1,CEMIP,TRIB3,ALOXE3
GO Biological Processes	GO:0032943	mononuclear cell proliferation	0	0	-2.02102	10	CD19,MS4A1,CR2,MNDA,PLA2G2A,SFTPD,ZP3,PLA2G2D,PLA2G2F,CLEC4G
GO Biological Processes	GO:0046651	lymphocyte proliferation	0	0	-2.02102	10	CD19,MS4A1,CR2,MNDA,PLA2G2A,SFTPD,ZP3,PLA2G2D,PLA2G2F,CLEC4G
GO Cellular Components	GO:0098862	cluster of actin-based cell projections	-2.41479	0	0	7	CA4,SLC2A2,SLC7A11,NPC1L1,DCDC2,MYO3A,TSPEAR
GO Cellular Components	GO:0034707	chloride channel complex	0	-2.12056	0	6	GABRA1,GABRB2,GABRG1,GABRP,CLDN17,BEST2
KEGG Pathway	hsa00590	Arachidonic acid metabolism	0	0	-2.21858	8	ALOX12B,CBR1,PLA2G2A,PLA2G2D,PLA2G3,PLA2G2F,PLA2G12B,PLA2G4D
